# Supplementary material for: Untargeted metabolomic analysis for the clinical screening of inborn errors of metabolism
Source: J Inherit Metab Dis. 2015 Apr 15;38:1029–39. doi: 10.1007/s10545-015-9843-7 (PMC4626538; doi:10.1007/s10545-015-9843-7)
Supplement: Supplementary file 1 — (XLS 4525 kb) [file 10545_2015_9843_MOESM1_ESM.xls]

## Sheet: raw z-score data
																Diagnosis	3-methylcrotonyl CoA carboxylase	3-methylcrotonyl CoA carboxylase	3-methylcrotonyl CoA carboxylase	3-methylcrotonyl CoA carboxylase	Argininosuccinic acid lyase	Argininosuccinic acid lyase	Argininemia	Argininemia	Argininemia	Argininemia	Cobalamin biosynthesis	Cobalamin biosynthesis	Cobalamin biosynthesis	Cobalamin biosynthesis	Cobalamin biosynthesis	Cobalamin biosynthesis	Citrullinemia	Citrullinemia	Citrullinemia	Citrullinemia	Citrullinemia	Citrullinemia	Citrullinemia	Citrullinemia	Citrullinemia	Glutaric Aciduria type 1	Glutaric Aciduria type 2	Glutaric Aciduria type 3	Glutaric Aciduria type 4	Glutaric Aciduria type 5	Guanidinoacetate methyltransferase	Guanidinoacetate methyltransferase	Guanidinoacetate methyltransferase
BIOCHEMICAL	PATHWAY_SORTORDER	# times identifed in all 200 samples	SUPER_PATHWAY	SUB_PATHWAY	COMP_ID	PLATFORM	RI	MASS	CAS	PUBCHEM	KEGG	Mean (patients with "No biochemical genetic diagnosis")	standard deviation (patients with "No biochemical genetic diagnosis")	minimum value (patients with "No biochemical genetic diagnosis")	maximum value (patients with "No biochemical genetic diagnosis")	Group HMDB	IEM_1000	IEM_1001	IEM_1002	IEM_1003	IEM_1004	IEM_1005	IEM_1006	IEM_1007	IEM_1008	IEM_1009	IEM_1010	IEM_1011	IEM_1012	IEM_1013	IEM_1014	IEM_1015	IEM_1016	IEM_1017	IEM_1018	IEM_1019	IEM_1020	IEM_1021	IEM_1022	IEM_1023	IEM_1024	IEM_1025	IEM_1026	IEM_1027	IEM_1028	IEM_1029	IEM_1030	IEM_1031	IEM_1032
benzoate	2361	200	Xenobiotics	Benzoate Metabolism	15778	GC/MS	1291.5	179	65-85-0	243	C00180	0.0161625	0.176188	-1.66433	2.77334	HMDB01870	-0.125516	-0.706302	-0.460226	-0.585774	-0.906535	-12.2771	23.0252	0.0827226	0.00126304	0.12394	-1.14348	-2.05989	0.0550615	1.36133	-0.61375	-0.235117	0.888907	0.358979	0.124347	0.889778	-0.0917348	1.57615	0.127353	-1.00372	1.83026	0.0615737	0.254373	-0.519213	0.179001	0.397252	0.73583	-1.15724	0.637043
phenylcarnitine*	3107	183	Xenobiotics	Chemical	43265	LC/MS (+)	2595	266.139	105450-08-6			-0.212007	1.30244	-2.34793	2.86742		0.199267	-0.22656	0.0462907	0.379731	-0.196231	-0.0983644	7.54912	0.572479	-0.044901	-0.717029	0.286361	2.44937	0.638906	0.635719	0.121552	0.661033	-2.34793	1.29774	-0.884015	0.14977	0.3439	0.271014	-0.606357	-2.34793	0.410551	0.225616	-1.25469	-2.34793	0.0385657	-0.365731	1.60958	1.99403	1.54948
homoarginine	307	200	Amino Acid	Urea cycle; Arginine and Proline Metabolism	22137	LC/MS (+)	656	189.135	156-86-5	9085	C01924	0.0983768	0.616259	-2.54874	2.62929	HMDB00670	-1.07791	-0.622747	-0.16383	-0.0765408	-1.4275	-1.48821	6.71785	4.02344	4.79235	5.14058	0.341182	1.19349	1.19301	-1.0866	-0.695703	-0.992341	0.584463	1.7676	-0.232697	0.683303	1.0123	2.89439	0.952143	-0.00606128	1.05263	-1.22622	-1.34815	-1.24387	-0.997441	-0.969105	1.4192	-1.0932	-1.55388
N-acetylarginine	313	200	Amino Acid	Urea cycle; Arginine and Proline Metabolism	33953	LC/MS (+)	1087	217.13	155-84-0	67427	C02562	-0.164196	0.738097	-1.90474	3.90126	HMDB04620	1.13191	0.361141	-1.00945	-1.21917	0.55152	-1.00167	6.22466	6.33568	6.75272	6.19773	1.25522	1.7089	0.393315	0.133257	0.20124	1.37451	2.36833	2.00653	-0.217193	3.4413	0.791512	1.76091	-0.219353	0.557523	2.82283	-0.758766	1.22085	0.320481	0.615632	0.495481	0.885355	0.804448	-1.44974
X - 12339		200			33764	LC/MS (+)	1055	174.087				-0.13811	1.03394	-2.13496	2.44639		0.693226	-0.239977	-0.994318	0.616402	0.0723563	-0.855514	6.0642	5.72141	6.34158	5.74145	0.174632	0.762105	1.479	-0.348228	1.11523	0.0182299	1.83513	2.8575	0.17863	2.29303	0.627403	2.04905	1.32193	0.44213	0.959606	-1.63483	1.05276	1.52395	0.349986	-0.290064	-0.692985	-0.4148	-0.415594
X - 12681		197			34290	LC/MS (+)	931	176.103				-0.110522	0.978759	-2.50761	2.20768		0.548509	-0.0211584	-1.51638	0.257412	0.830083	-2.50761	6.00768	5.01502	6.19056	5.91615	0.807807	2.02489	0.550714	-0.247338	1.15025	-0.540185	3.58608	4.15317	-2.50761	4.82112	4.80181	4.41916	3.763	-2.50761	4.50949	-0.801094	0.992275	1.44541	0.773423	0.148824	0.198021	0.0255091	0.0144788
orotate	2189	47	Nucleotide	Pyrimidine Metabolism, Orotate containing	1505	LC/MS (-)	768	155.01	50887-69-9	967	C00295	-1.35408	0.668872	-0.445625	3.57049	HMDB00226	-0.445625	2.02442	-0.445625	2.11402	-0.445625	-0.445625	5.98292	2.02442	2.60591	3.90114	-0.445625	-0.445625	3.1611	-0.445625	-0.445625	2.7621	-0.445625	5.31435	-0.445625	-0.445625	2.24535	2.02442	1.42946	-0.445625	1.7667	-0.445625	-0.445625	-0.445625	-0.445625	-0.445625	-0.445625	-0.445625	-0.445625
4-guanidinobutanoate	350	200	Amino Acid	Guanidino and Acetamido Metabolism	15681	LC/MS (+)	1085	146.092	463-003;463-00-3	500	C01035	-0.178829	0.86253	-2.02962	2.69086	HMDB03464	1.93839	-0.400545	-1.06719	0.676947	1.21641	-0.348289	5.44807	4.00152	5.4194	4.50163	-0.870935	1.49431	2.49516	0.819526	1.54936	1.57522	2.30649	2.1403	-0.117003	1.85909	0.32317	1.81793	0.0751428	-0.561363	1.4731	0.523478	0.482077	1.63412	0.641311	1.55642	-0.206577	1.7212	-0.541541
hippurate	2349	200	Xenobiotics	Benzoate Metabolism	15753	LC/MS (-)	2136	178.051	495-69-2	464	C01586	-0.0306236	1.64648	-2.59472	2.51118	HMDB00714	-0.276026	0.852801	-0.921317	-0.236858	-0.416405	-0.507638	3.84895	0.908585	0.300184	0.0185994	-0.272477	0.666513	-0.100186	0.597022	-0.263697	1.12589	-0.229721	-0.818015	-0.997941	-0.582837	-0.349051	0.234422	-0.677235	-1.44803	0.179428	0.393209	-0.106352	-0.826536	-0.3569	-0.0703159	-0.513983	0.0185994	0.241173
X - 19330		198			42806	LC/MS (+)	2773	202.047				0.0165038	1.75079	-2.42617	2.67749		-0.270217	0.75527	-1.14557	-0.199595	-0.429526	-0.448214	3.72534	0.913211	0.210562	0.122132	-0.378312	0.65584	-0.0414158	0.560567	-0.337376	1.23299	-0.357998	-0.790026	-0.895831	-0.59841	-0.400916	0.318877	-0.616308	-1.46839	0.118151	0.326991	-0.200931	-0.749535	-0.48346	-0.0476621	-0.229692	-0.00245595	0.316815
X - 12108		147			33523	LC/MS (+)	1468	160.108				-0.829912	1.24123	-1.04034	2.87807		0.371281	-0.676242	-1.04034	0.776035	1.35338	-1.04034	3.45019	1.81828	1.9505	1.89154	1.08285	2.39548	0.639091	0.68776	0.189596	1.7	1.72585	2.40244	0.626589	1.7797	2.13636	2.66819	1.00375	0.235145	1.68547	-0.580912	-0.238135	-0.0981368	0.298205	-1.04034	2.88717	1.39207	-1.04034
arginine	301	200	Amino Acid	Urea cycle; Arginine and Proline Metabolism	1638	LC/MS (+)	650	175.119	1119-34-2	232	C00062	-0.0823992	0.650765	-3.62275	1.47692	HMDB00517	0.671582	-0.209492	0.207645	1.19695	-0.311888	-5.48997	3.40612	3.74612	3.75092	3.59761	-0.332305	0.44377	1.30392	0.132734	0.606009	0.126619	0.374522	1.48959	0.0419154	2.29446	0.958419	2.61178	0.213884	0.678686	1.07667	-0.474814	0.917682	0.119302	-0.138778	-0.697877	0.21176	0.104634	-1.58162
uridine	2201	200	Nucleotide	Pyrimidine Metabolism, Uracil containing	606	LC/MS (-)	1430	243.062	58-96-8	6029	C00299	-0.0021862	0.339056	-2.79912	2.51192	HMDB00296	0.647034	1.0343	-0.276493	-1.66792	0.90175	0.61162	3.38916	1.31753	3.09416	2.52773	0.214708	0.211368	0.96827	-0.175374	1.12816	-2.08846	0.590756	4.42533	0.0777404	2.35153	3.66499	2.07431	1.49915	1.21985	4.0342	-0.18923	-0.60747	-1.6934	-0.593298	0.549302	0.392016	0.511335	0.0926856
uracil	2202	200	Nucleotide	Pyrimidine Metabolism, Uracil containing	605	LC/MS (+)	1149	113.035	66-22-8	1174	C00106	0.041345	0.509863	-2.4787	3.00736	HMDB00300	0.276715	1.22	-0.944019	-1.40148	-0.140295	6.7808	3.25293	0.993755	2.28614	2.03094	0.686701	1.42841	1.18136	0.0786612	1.87972	-0.251539	0.0798377	2.0004	-0.719897	0.601497	2.46353	0.258705	1.39827	0.108008	0.941309	-0.781573	-1.12189	-0.561171	-0.393465	1.0065	0.0124566	0.218361	-0.239759
stearate, methyl ester	1087	200	Lipid	Fatty Acid, Methyl Ester	6097	GC/MS	1946.4	73.9	112-61-8	8201		0.0095127	0.197149	-2.81372	2.5284		0.0944571	-0.0655929	-0.0482512	0.975284	0.294357	-21.5039	3.22189	0.714014	2.19941	1.64641	-1.30148	1.35011	-1.32361	0.00719716	2.00879	0.795801	2.61359	5.33463	2.24584	3.21722	5.31719	4.93682	-3.71403	2.18479	3.51107	-0.882288	0.619457	-1.30102	-0.204839	-1.59552	-0.503175	-1.04642	0.731033
X - 13846		61			40102	LC/MS (+)	2012.3	303.071				-1.53232	1.19037	-0.510508	3.29699		0.200767	-0.510508	-0.510508	2.16465	-0.510508	-0.510508	3.18517	-0.510508	-0.510508	-0.510508	-0.510508	-0.510508	0.253124	3.21251	4.66438	1.54314	-0.510508	1.08203	-0.510508	-0.510508	-0.510508	1.7719	-0.510508	-0.510508	-0.510508	-0.510508	-0.510508	-0.510508	-0.510508	-0.510508	-0.510508	-0.510508	-0.510508
isobutyrylcarnitine (C4)	262	200	Amino Acid	Leucine, Isoleucine and Valine Metabolism	33441	LC/MS (+)	1941	232.154	25518-49-4	168379		0.139876	0.997596	-2.18923	2.37077	HMDB00736	1.76412	2.35073	-1.18129	0.075326	0.213367	-0.143133	3.12302	0.290844	0.0798106	-2.22961	0.128168	1.06607	0.626248	0.0855401	1.31418	-0.200969	-0.939098	-0.567717	1.1061	-1.4366	-0.97234	-1.66479	-1.30708	0.139537	-1.40008	-0.227542	-0.242637	3.19	-0.140213	0.316597	-1.07898	-1.15473	0.401784
2-hydroxypalmitate	1180	200	Lipid	Fatty Acid, Monohydroxy	35675	LC/MS (-)	5508	271.228	764-67-0	92836		0.0776246	0.357924	-4.00837	2.41892	HMDB31057	-0.812404	0.0234446	0.545657	-0.581321	-0.252372	-0.119871	3.03284	-0.974455	2.01214	0.887303	-0.459418	-0.589377	-0.47702	-0.0955088	-0.453015	-0.0973866	-0.0630559	-0.216874	-0.418023	-1.94667	-1.81467	0.719485	-5.47419	-0.644717	-1.0115	0.632834	-1.26805	-0.839535	-1.2448	-0.170021	-0.719728	0.376408	-0.219221
X - 16934		114			39517	LC/MS (-)	4488.8	631.24				-0.49226	0.97463	-0.774039	3.01339		-0.535501	-0.774039	-0.774039	-0.774039	0.810301	5.57422	2.9503	-0.774039	0.628357	-0.774039	0.21976	1.17358	1.00809	-0.188636	-0.774039	0.524573	-0.774039	0.538595	-0.113068	1.06121	-0.774039	0.232412	-0.774039	0.347628	0.759349	-0.774039	-0.774039	0.39636	-0.0422029	1.27886	-0.210882	-0.774039	1.00401
3-ureidopropionate	2217	200	Nucleotide	Pyrimidine Metabolism, Uracil containing	3155	LC/MS (+)	1062	133.061	462-88-4	111	C02642	0.0745713	0.744891	-2.31295	3.75544	HMDB00026	-0.24051	-0.243463	-0.0197377	-1.00834	-0.166335	1.5897	2.86146	1.11135	1.59771	1.56024	-0.327608	0.0232219	-0.203224	0.285661	0.313931	-1.30861	2.39429	6.86618	1.60675	3.63555	5.56811	3.69239	4.8722	3.32182	3.54741	-0.109248	-0.910782	-2.77485	-0.766056	0.0233418	-1.91196	0.0366361	-1.49045
X - 15808		200			38063	LC/MS (-)	3534	240.043				-0.0683066	0.409839	-2.09922	3.1988		0.181364	0.376982	-0.0472588	1.09112	-1.92618	7.23184	2.84663	0.175846	-1.33271	-1.54989	1.37343	-1.38434	2.50323	1.84409	0.408383	-0.76248	1.92007	-0.833016	1.152	-0.509329	0.499813	-0.0453067	2.9012	1.20517	0.243029	-0.417475	1.1074	0.330777	-0.759539	0.606737	0.0812755	-0.156277	1.13715
sorbate	2711	8	Xenobiotics	Food Component/Plant	41502	LC/MS (+)	3892.8	113.06	110-44-1	643460	D02411	-0.662056	0.307416	-0.138763	8.23024	HMDB29581	-0.138763	-0.138763	-0.138763	-0.138763	-0.138763	1.11787	2.81008	-0.138763	-0.138763	-0.138763	3.68698	-0.138763	-0.138763	-0.138763	-0.138763	-0.138763	-0.138763	-0.138763	-0.138763	-0.138763	-0.138763	3.00159	-0.138763	-0.138763	-0.138763	-0.138763	-0.138763	-0.138763	-0.138763	-0.138763	-0.138763	-0.138763	-0.138763
X - 15245		191			37387	LC/MS (-)	581	233.031				0.2001	0.915239	-1.84374	2.93411		-0.627266	0.330848	1.74954	-0.729529	-3.87732	-3.87732	2.66381	-0.92299	0.794453	1.30809	0.728253	-3.87732	-0.496529	-0.130387	0.097835	-0.263036	-0.622519	-0.34587	0.602622	-0.303361	-1.84436	0.159857	0.262994	1.50574	-0.56016	-0.218631	-0.248917	0.793074	-0.820064	-0.315175	-3.17	-3.87732	-0.218631
X - 17348		20			40155	LC/MS (-)	2524	247.083				-2.90285	1.00653	-0.212446	6.62501		-0.212446	-0.212446	-0.212446	-0.212446	-0.212446	-0.212446	2.61886	-0.212446	-0.212446	-0.212446	-0.212446	-0.212446	-0.212446	3.26792	-0.212446	-0.212446	-0.212446	4.66496	-0.212446	-0.212446	-0.212446	-0.212446	-0.212446	-0.212446	-0.212446	-0.212446	-0.212446	-0.212446	-0.212446	-0.212446	-0.212446	-0.212446	-0.212446
X - 18929		198			42314	LC/MS (+)	3881.1	319.128				0.118466	0.98422	-1.68243	3.24643		-0.683521	-0.27109	-0.0777079	-2.32465	-0.0878604	5.33646	2.60239	-0.581639	-0.0239678	-0.120366	0.291141	0.940379	0.461012	-0.122173	0.5119	0.185861	-0.444517	0.842345	0.506242	0.225674	-0.855909	-0.852819	-1.52213	0.515084	-0.85116	-0.685557	-0.708909	-0.807333	0.0169834	0.434204	1.19213	-0.23284	0.131827
X - 17444		37			40273	LC/MS (-)	4149.5	415.249				-2.06142	1.06187	-0.456063	3.2283		0.931273	-0.456063	-0.456063	-0.456063	-0.456063	-0.456063	2.5723	-0.456063	-0.456063	-0.456063	-0.456063	-0.456063	-0.456063	-0.456063	-0.456063	-0.456063	-0.456063	-0.456063	-0.456063	-0.456063	-0.456063	1.94511	-0.456063	-0.456063	-0.456063	0.97974	-0.456063	-0.456063	-0.456063	1.44079	-0.456063	-0.456063	3.90678
X - 12849		61			34532	LC/MS (-)	4726	331.176				-2.53657	1.51103	-0.445071	4.20026		-0.445071	-0.445071	-0.445071	-0.445071	1.57333	-0.445071	2.56783	-0.445071	-0.445071	-0.445071	-0.445071	4.65415	-0.445071	-0.445071	-0.445071	-0.445071	-0.445071	0.463679	-0.445071	-0.445071	-0.445071	1.6787	-0.445071	0.554372	1.77359	-0.445071	-0.445071	-0.445071	1.6787	-0.445071	-0.445071	-0.445071	-0.445071
homocitrulline	308	200	Amino Acid	Urea cycle; Arginine and Proline Metabolism	22138	LC/MS (+)	832	190.119	1190-49-4	65072	C02427	-0.0322619	1.36964	-2.56278	3.29414	HMDB00679	0.49393	-0.0437869	-0.696804	0.553688	0.518141	0.341877	2.5491	1.24287	1.53373	1.57453	0.214057	1.92556	0.0235551	-0.296422	0.301943	-1.10393	1.26113	4.61663	0.596144	2.21697	2.74578	1.90066	2.48516	2.99164	2.18871	0.330245	0.168887	1.40146	-0.0191284	0.0915612	-0.359461	-1.2205	-0.271012
tartarate	2720	185	Xenobiotics	Food Component/Plant	15336	LC/MS (-)	604	149.009	87-69-4;6106-24-7	444305	C00898	-0.366812	1.0218	-1.56356	2.78769	HMDB00956	3.52884	0.150529	1.35463	-0.745079	0.261887	-1.56356	2.51638	-0.970434	-0.709657	-0.893106	-0.477676	-1.56356	3.31598	0.458207	1.13527	0.511528	4.11638	3.06651	4.25063	2.542	2.54932	0.334857	0.629299	3.33058	2.00002	0.200181	3.41388	3.45527	-0.561823	0.654791	-0.345628	0.297966	-0.107323
glycolithocholate	1665	72	Lipid	Secondary Bile Acid Metabolism	31912	LC/MS (-)	5338	432.312	474-74-8	115245	C15557	-1.84967	1.55676	-0.660224	2.82471	HMDB00698	1.50784	-0.660224	-0.660224	-0.660224	-0.660224	-0.660224	2.41361	1.38186	-0.660224	-0.660224	-0.660224	-0.660224	-0.660224	1.56815	-0.660224	1.57474	-0.660224	1.21884	0.365516	0.777039	-0.141992	-0.660224	-0.660224	-0.660224	-0.660224	-0.660224	-0.660224	1.82915	-0.660224	0.0722789	0.553507	-0.660224	1.75877
X - 13848		65			35743	LC/MS (-)	1600	161.986				-3.67444	2.45538	-0.534635	2.86932		-0.534635	-0.534635	-0.319708	0.472234	-0.534635	-0.534635	2.37641	-0.534635	-0.534635	0.903499	1.49649	-0.534635	-0.534635	1.26115	-0.534635	-0.534635	-0.534635	-0.534635	-0.534635	-0.534635	-0.534635	2.1608	-0.534635	-0.534635	-0.534635	-0.534635	-0.534635	-0.534635	-0.534635	-0.534635	1.31296	1.57896	-0.534635
X - 11442		194			32759	LC/MS (-)	3902	331.129				-0.105708	1.38345	-2.54869	1.92652		0.093402	-0.525262	-0.477276	-0.549448	0.697517	1.21276	2.31454	0.104417	0.572327	-0.403643	0.0764087	0.815869	1.52485	-0.168393	0.475369	0.943162	-0.900462	0.966808	-0.22981	1.03744	0.0134367	0.155315	-2.54869	-0.111302	0.553742	-0.362904	-0.309948	0.0764087	-0.114538	1.03813	0.427569	-1.91427	-0.298395
X - 12609		24			34203	LC/MS (-)	2218	485.224				-3.25439	1.35791	-0.309812	5.21646		-0.309812	-0.309812	-0.309812	-0.309812	-0.309812	-0.309812	2.30286	-0.309812	-0.309812	-0.309812	-0.309812	-0.309812	-0.309812	-0.309812	-0.309812	-0.309812	-0.309812	-0.309812	-0.309812	-0.309812	1.98324	-0.309812	-0.309812	-0.309812	2.31526	-0.309812	-0.309812	-0.309812	-0.309812	-0.309812	-0.309812	-0.309812	-0.309812
1-stearoyl-GPE (18:0)	1385	199	Lipid	Lysolipid	34416	LC/MS (-)	6200	480.31	69747-55-3	9547068		0.232071	1.23294	-2.02518	2.29372	HMDB11130	-0.0119405	1.31472	-0.876563	2.27566	0.100668	-0.989964	2.27768	0.0525308	-0.656007	-0.265787	-0.921765	-0.487296	2.37316	0.16656	0.0087676	1.82631	-1.18113	-1.33159	-0.780665	0.484706	1.79896	1.44297	-2.66244	-1.44769	0.877868	-0.513491	-0.479012	0.0090998	-0.268453	-2.66244	-0.795229	-0.496657	-2.00788
aspartate	27	200	Amino Acid	Alanine and Aspartate Metabolism	443	LC/MS (-)	643	132.03	56-84-8	5960	C00049	0.177066	0.673735	-2.55582	5.08002	HMDB00191	0.302773	-0.218999	-0.32334	0.0578545	-0.327732	-3.51442	2.26985	0.0956106	-0.25416	-0.121699	-1.34795	0.0392427	0.624706	-1.05342	0.582815	0.437342	-1.92649	-1.02129	-0.517364	-0.27559	0.963084	-0.229274	-0.684507	-1.96475	-0.800117	-0.603403	-0.690534	-0.867581	-1.4291	0.0970773	0.622772	0.528727	-1.93995
X - 11441		180			32758	LC/MS (-)	3773	331.129				-0.388456	1.67826	-2.01711	1.77935		0.231463	-0.18971	-0.0256031	-0.548212	0.595782	0.748847	2.22888	-0.0842286	0.506344	-0.229838	0.08744	0.779292	1.33946	-0.122279	0.339479	1.16274	-0.717951	0.923016	0.302182	0.967388	0.139768	0.186211	-2.01711	0.284332	0.428343	-0.164293	-2.01711	-0.459475	-0.247305	1.03367	0.590098	-1.71357	0.677185
7-beta-hydroxycholesterol	1506	153	Lipid	Sterol	35092	GC/MS	2340	456.4	566-27-8	473141		-0.359072	0.636488	-1.32491	2.36236	HMDB06119	1.51757	-1.32491	-0.451383	1.66549	0.545054	0.456007	2.0513	-1.32491	1.36328	1.22728	-1.32491	0.570837	1.01094	0.508761	0.816623	-0.466601	0.564145	-1.32491	0.680285	1.62664	1.09115	-0.579951	-1.32491	1.79727	1.8785	0.384866	1.34288	-0.278651	1.02147	1.35858	-0.120864	0.805244	-0.245925
X - 12726		129			34336	LC/MS (-)	1993	233.013				-0.65606	1.3479	-0.90038	3.31921		0.511462	-0.0592192	-0.90038	0.406087	-0.90038	1.7302	1.98426	-0.90038	-0.90038	-0.90038	0.103702	0.0359841	2.68398	2.4344	0.76358	0.46141	-0.90038	-0.117208	1.05303	-0.90038	3.06489	1.21898	0.337114	0.486728	-0.90038	-0.90038	0.955665	-0.551059	-0.90038	0.24023	-0.90038	-0.199862	-0.90038
X - 17150		61			39814	LC/MS (-)	3166.4	315.127				-1.00246	1.3287	-0.652514	3.72411		0.764494	0.6053	-0.652514	-0.652514	-0.652514	-0.652514	1.97975	-0.652514	-0.652514	-0.652514	-0.652514	-0.652514	-0.081221	1.10726	-0.263564	3.15514	-0.652514	-0.652514	-0.652514	-0.652514	-0.652514	-0.652514	-0.652514	0.433452	-0.652514	-0.652514	-0.652514	-0.652514	-0.652514	-0.652514	-0.652514	-0.652514	1.79183
5-oxoproline	360	200	Amino Acid	Glutathione Metabolism	1494	LC/MS (-)	744	128.035	98-79-3	7405	C01879	-0.0393331	0.688409	-1.67684	4.77972	HMDB00267	-0.318452	0.365889	0.0895931	-0.516043	-0.770275	4.50464	1.92907	0.705977	-1.11109	-0.816228	-1.41351	0.772653	0.932967	0.0408883	-0.828411	0.383463	-1.53919	-0.290018	-0.302025	1.04509	0.699339	-0.481726	-1.0295	-0.581264	0.478236	-1.00885	-1.13581	-1.35889	-0.901299	-0.282295	0.53874	1.23985	-1.03067
X - 11522		199			32839	LC/MS (-)	4754	313.12				-0.0866658	1.0903	-2.41204	2.33342		-0.139133	-0.269399	-0.454813	-0.840798	0.894381	1.60334	1.92506	0.294287	0.595952	-0.837113	0.1123	0.659821	1.4031	0.180956	0.0542359	0.970241	-0.883305	1.13328	0.44539	0.795759	0.0197298	0.0872574	-1.9924	0.133255	1.24413	-0.605544	-0.874171	0.784347	-0.0126582	0.151646	0.317986	-3.86685	0.414046
octaethylene glycol	3003	200	Xenobiotics	Chemical	42361	LC/MS (+)	3054	388.254	5117-19-1	78798		0.31177	1.17356	-0.77745	4.69523		-0.445782	-0.414868	-0.377829	-0.373092	0.812256	0.0998698	1.87656	-0.407925	0.167396	0.242031	-0.382152	-0.170617	-0.305953	-0.336818	-0.2097	-0.23083	-0.54957	-0.236441	-0.611606	-0.320278	0.504072	0.092542	0.178881	-0.355473	0.670568	-0.266675	-0.435066	-0.424205	-0.348143	-0.469011	-0.278202	-0.516131	-0.378996
2-methylbutyroylcarnitine (C5)	250	200	Amino Acid	Leucine, Isoleucine and Valine Metabolism	35431	LC/MS (+)	2439	246.17	31023-25-3	6426901		0.0787125	0.71237	-2.14062	2.86989	HMDB00378	2.0385	3.2182	0.149037	1.13115	-1.38625	1.71513	1.83475	-1.15935	-1.18782	-3.04696	2.11418	4.82854	0.235554	0.253645	1.57663	0.757261	-1.93496	0.633381	1.93599	-0.984208	-0.654604	-2.08674	-1.48491	1.02023	-1.68172	-0.886771	0.0769794	1.54132	-0.0416577	0.298182	-2.02447	-1.33578	-1.00536
X - 11632		33			32949	LC/MS (-)	3410	229.108				-0.651842	0.189389	-0.228019	5.85762		3.2163	-0.228019	-0.228019	-0.228019	-0.228019	0.568439	1.82723	-0.228019	-0.228019	-0.228019	-0.228019	7.68051	-0.228019	-0.228019	-0.228019	-0.228019	0.491158	-0.228019	-0.228019	-0.228019	-0.228019	-0.228019	-0.228019	-0.228019	-0.228019	-0.228019	-0.228019	-0.228019	-0.228019	3.72255	-0.228019	7.18833	6.15791
leucylserine	537	163	Peptide	Dipeptide	40048	LC/MS (+)	1519.7	219.134	1574172	3621685		-0.425412	1.93452	-1.25458	2.31629		1.10678	-0.021849	-0.196427	1.40695	-1.25458	-1.25458	1.81425	0.852578	0.00507725	-0.273009	0.466171	1.8901	2.121	1.17637	-1.25458	0.792041	-0.816422	-1.25458	0.252183	-0.044908	2.35415	-0.338389	-0.15993	0.123486	-0.0429003	-0.359253	1.41473	0.323968	-1.25458	-1.16524	0.122097	-0.581933	0.514551
DSGEGDFXAEGGGVR*	724	36	Peptide	Fibrinogen Cleavage Peptide	31548	LC/MS (+)	3379	733.331				-1.31631	1.06782	-0.388388	3.8164		-0.388388	-0.388388	-0.388388	-0.388388	-0.388388	3.21573	1.78739	-0.388388	-0.388388	-0.388388	-0.388388	-0.388388	1.84651	-0.388388	-0.388388	-0.295379	0.328422	-0.388388	-0.388388	-0.388388	1.04812	-0.388388	-0.388388	-0.388388	-0.388388	-0.388388	-0.388388	-0.388388	-0.388388	-0.388388	-0.388388	-0.388388	-0.388388
heptaethylene glycol	3002	200	Xenobiotics	Chemical	38154	LC/MS (+)	2836	327.201	5617-32-3	79718		0.236444	0.979941	-0.701752	4.97725		-0.285497	-0.527521	-0.368658	-0.437026	0.587524	0.203531	1.7333	-0.482615	0.236733	0.485082	-0.26728	-0.159978	-0.294452	-0.410693	-0.266669	-0.0953258	-0.238458	-0.491827	-0.555574	0.13278	0.436869	0.416096	0.216437	-0.224112	0.467294	-0.308119	-0.344963	-0.28216	-0.423596	-0.428519	-0.241284	-0.458406	-0.305439
S-adenosylhomocysteine (SAH)	276	188	Amino Acid	Methionine, Cysteine, SAM and Taurine Metabolism	15948	LC/MS (+)	1480	385.129	979-92-0	439155	C00021	-0.0627108	0.782956	-1.90917	2.64711	HMDB00939	1.11244	0.514912	0.0910718	-0.456821	-0.106133	4.59908	1.72909	0.713631	0.0708994	-0.450622	1.05272	2.41278	1.23704	-0.299273	0.704312	1.02042	-0.0818024	0.329944	0.0800949	0.00993552	-0.358582	-1.90917	-1.90917	-1.90917	-1.90917	-0.645249	0.0151785	-0.0407663	-0.800345	0.810636	-0.894438	0.0904508	0.0983877
leukotriene B4	1218	127	Lipid	Eicosanoid	37530	LC/MS (-)	5153	335.223	71160-24-2	5280492	C02165	-0.623609	1.6004	-1.03969	3.23154	HMDB01085	0.499328	0.0646829	-1.03969	-0.214277	-0.500904	1.82898	1.72204	-1.03969	-1.03969	-1.03969	-1.03969	0.518614	0.411286	-0.320309	-1.03969	0.307536	0.408841	-1.03969	-1.03969	-1.03969	-1.03969	-0.307727	-1.03969	-1.03969	-1.03969	-1.03969	-1.03969	-0.345982	-1.03969	1.01087	4.45871	5.91839	0.041937
1-palmitoleoyl-GPI* (16:1)*	1406	56	Lipid	Lysolipid	36618	LC/MS (-)	5442	569.273				-0.9405	0.775171	-0.583885	3.37957		-0.583885	-0.583885	-0.583885	-0.583885	-0.583885	1.38814	1.71037	-0.583885	3.13226	-0.583885	-0.583885	-0.583885	-0.583885	-0.583885	-0.583885	-0.583885	-0.572001	1.39528	-0.583885	-0.583885	-0.583885	-0.583885	-0.583885	-0.583885	-0.583885	-0.583885	-0.583885	0.142707	-0.583885	-0.583885	0.619484	1.55001	-0.583885
malate	925	200	Energy	TCA Cycle	1303	GC/MS	1502	233	6915-15-7	525	C00149	0.0872056	0.795532	-1.9241	2.52496	HMDB00156	-0.577862	0.210155	0.972194	-0.562637	-1.16798	7.50855	1.70415	-0.223156	-0.309086	-0.109619	-0.0364309	0.33443	-0.128278	-0.560659	-0.412545	-1.4389	0.577462	-0.370737	-0.0590665	-1.31123	-0.909357	-0.569782	-1.65445	-0.490381	-1.13418	-0.806014	0.367136	0.316431	-1.4551	0.310723	-0.613043	0.434656	-0.462244
7-HOCA	1512	200	Lipid	Sterol	36776	LC/MS (-)	5268	429.301	115538-85-7	3081085	C17337	-0.187276	0.478659	-3.02079	2.13428	HMDB12458	0.644046	-0.911849	1.07667	0.676719	2.11977	0.743619	1.68082	0.318304	0.563636	1.18209	0.022247	0.888209	-0.147806	0.153831	-0.304165	0.141106	0.0359342	0.737112	0.442916	-0.552871	-0.0814904	-0.555408	-3.35315	2.29952	0.840896	0.0173069	0.817189	0.798913	0.432183	0.311206	-0.186716	0.941599	0.768388
X - 12407		118			33835	LC/MS (-)	1902	204.981				-1.25785	1.76835	-0.874406	2.19691		1.71651	0.469115	-0.874406	0.891974	-0.196503	-0.874252	1.64628	-0.123462	-0.868994	-0.874406	0.680147	0.568737	1.35972	2.48167	-0.874406	1.10065	-0.874406	0.525023	0.646759	-0.00499183	-0.874406	2.24627	-0.874406	0.992778	-0.874406	-0.874406	0.0930071	0.757067	0.711311	-0.874406	-0.874406	-0.874406	-0.874406
glutarate (pentanedioate)	78	147	Amino Acid	Lysine Metabolism	396	GC/MS	1433.6	261	110-94-1	743	C00489	-0.677041	1.36296	-1.35305	1.8138	HMDB00661	0.36618	0.940756	-1.35305	0.245943	0.826671	0.856296	1.60167	0.597704	1.89371	1.09854	0.0620866	1.09021	0.72611	0.691594	-1.35305	-1.35305	-0.00159702	-1.35305	-1.35305	-0.0930367	-1.35305	0.633542	-1.35305	-0.413327	-1.35305	4.01554	3.7575	4.7387	5.24607	5.07856	0.117352	-0.140744	0.14004
HWESASLLR	699	71	Peptide	Polypeptide	33964	LC/MS (+)	3050	549.788				-1.04901	1.31415	-0.675973	2.75144		-0.675973	-0.675973	-0.675973	-0.675973	0.221843	-0.675973	1.58161	1.42875	-0.394485	0.967341	-0.675973	0.823978	-0.675973	-0.675973	-0.675973	-0.675973	-0.675973	1.00564	-0.675973	-0.675973	0.289518	-0.675973	-0.675973	-0.675973	-0.675973	-0.675973	-0.675973	0.963511	-0.675973	-0.675973	-0.675973	0.365453	-0.675973
alpha-ketoglutarate	920	199	Energy	TCA Cycle	33453	GC/MS	1779	419.1	305-72-6;328-50-7;22202-68-2	51	C00026	-0.016017	0.796175	-1.94384	2.6936	HMDB00208	-0.629236	-0.128357	1.04506	-0.224949	-1.69966	7.71007	1.57678	-0.0776637	-0.166859	-0.156574	0.334076	-3.39191	-0.750229	-0.103016	0.138728	-1.19149	1.68111	-0.510354	1.65546	0.285854	-0.661606	0.130067	-0.286543	2.09416	0.0201175	-1.59961	-0.713842	-0.628982	-0.219352	-0.384348	-2.00825	-3.70443	0.0111129
X - 16089		199			38532	LC/MS (-)	4545.1	321.147				-0.26704	0.827636	-2.38019	1.96999		0.322164	-0.501194	-0.236451	0.478687	-0.734941	0.581993	1.57262	0.333373	2.03554	0.988331	-0.0660441	0.330356	0.253437	-0.0983584	0.67636	-0.316855	1.00478	-0.808021	1.74587	-0.690873	0.322654	0.24248	-0.226933	1.3937	-0.569091	0.461187	0.913033	0.29917	-0.325397	0.0383048	-0.839749	0.00869883	0.500345
pyruvate	754	200	Carbohydrate	Glycolysis, Gluconeogenesis, and Pyruvate Metabolism	599	GC/MS	1130.6	217	127-17-3	1060	C00022	0.0445194	0.839446	-2.15005	3.25876	HMDB00243	0.132613	0.343133	0.673943	0.813867	-0.907407	4.17701	1.56056	-1.07587	0.502991	-0.381503	1.11582	-1.84147	-1.29016	0.606261	0.42618	0.431769	-0.260102	-0.594741	-0.2876	-0.218348	-1.28602	0.577797	-1.43719	-1.91651	-0.285503	-2.15942	0.137832	1.02549	-0.243936	-0.945898	-2.05502	-2.62673	0.50307
sorbitol	842	169	Carbohydrate	Fructose, Mannose and Galactose Metabolism	15053	GC/MS	1843	319.1	6706-59-8	5780	C00794	-0.260986	1.04891	-1.23053	3.64091	HMDB00247	0.73768	-0.362289	-0.353119	0.074777	0.796517	5.90639	1.55285	-1.23053	0.281146	1.78115	0.918554	-0.021816	0.911836	0.370911	1.34169	0.118888	-0.211669	-1.23053	-0.0388673	0.771942	-0.13763	0.316706	-0.377045	-0.320379	1.02938	0.935328	-1.23053	0.248816	-1.23053	-1.14448	1.18477	0.145967	1.63331
1-eicosenoylglycerophosphoethanolamine (20:1n9)*	1403	195	Lipid	Lysolipid	44628	LC/MS (-)	6243.8	506.325				-0.0859414	0.917827	-2.1122	2.41057		1.00612	0.697836	1.28786	2.26177	0.0936358	1.92346	1.54618	1.15911	-0.657701	1.18647	-0.300571	-0.642945	0.525544	-0.23715	1.11121	1.42564	-1.21835	0.772733	-0.338827	-0.660607	0.716465	0.930578	-2.1122	-0.0898464	0.994283	0.859858	0.452856	1.31987	-0.18881	-2.1122	-1.18804	-0.81527	-0.552942
imidazole lactate	61	200	Amino Acid	Histidine Metabolism	15716	LC/MS (+)	778	157.061	14403-45-3	440129	C05568	-0.280523	0.82285	-1.83277	3.10747	HMDB02320	0.822867	-1.09826	-0.41092	0.337197	1.71146	0.317359	1.53709	0.733958	3.01142	2.62646	3.21788	3.56136	-0.961461	-0.719345	0.299186	0.196529	1.39822	2.41375	-0.405187	1.07754	0.969241	0.124669	-0.1114	0.585893	0.524696	-0.0776594	0.651797	0.181254	0.925613	1.23223	0.0803366	0.421576	-0.118291
glucuronate	886	147	Carbohydrate	Aminosugar Metabolism	15443	GC/MS	1888	217	207300-70-7	444791	C00191	-0.508912	1.00421	-1.35585	3.03195	HMDB00127	0.292598	-0.290682	-0.12349	-1.35585	-1.35585	1.64173	1.53318	0.830438	-0.634498	-1.35585	0.664176	1.53894	-1.35585	-1.07857	0.342653	0.0523593	-1.35585	1.91221	3.27482	-1.35585	1.07405	2.27486	0.478589	2.53302	-1.35585	-1.35585	0.0507559	0.26302	-1.35585	0.451739	0.520436	1.76971	-1.35585
creatinine	329	200	Amino Acid	Creatine Metabolism	513	LC/MS (+)	730	114.066	60-27-5	588	C00791	-0.0905623	0.580835	-2.15712	2.56057	HMDB00562	0.517719	-1.18144	-0.543379	-0.276949	1.79764	1.10502	1.53302	0.984211	3.00971	2.45792	1.1532	3.59328	0.294531	-1.84829	-0.684521	-1.69403	-1.00778	1.02684	-1.21825	0.25963	0.0871815	1.02851	-1.60538	-0.847134	-0.00256573	-1.32119	-1.31667	-1.29545	0.437034	-1.61663	0.337287	0.571742	-0.0342454
X - 12833		85			34516	LC/MS (-)	3337	229.018				-1.27603	1.52871	-0.666403	3.229		1.40202	-0.666403	-0.666403	2.9352	0.92386	0.283477	1.52445	1.34324	-0.666403	-0.666403	-0.666403	1.50946	-0.218394	0.884304	0.325137	1.84968	-0.666403	1.56679	-0.666403	-0.666403	-0.666403	0.737213	-0.666403	-0.666403	-0.236143	-0.666403	-0.666403	-0.666403	-0.666403	-0.666403	-0.666403	-0.666403	1.78753
salicylate	2948	174	Xenobiotics	Drug	1515	LC/MS (-)	2226	137.024	69-72-7	338	C00805	-0.384968	2.07841	-0.876604	4.52413	HMDB01895	0.17086	0.06469	0.185222	0.4455	0.501798	-0.192817	1.5239	0.158338	-0.876604	-0.265602	2.95595	-0.383802	-0.155862	-0.259749	0.00989783	2.24807	-0.876604	0.0526859	0.319422	2.8692	0.806963	2.18632	0.650063	0.78076	0.658892	-0.00782385	-0.876604	-0.313211	-0.0327273	0.349344	0.092021	-0.425121	0.707994
1-palmitoyl-GPE (16:0)	1382	199	Lipid	Lysolipid	35631	LC/MS (-)	5940	452.278		9547069		-0.0752009	0.794763	-2.40919	2.81365	HMDB11503	0.366819	1.44872	-0.516961	1.0621	-0.38586	-0.358768	1.52113	0.558284	-0.717123	-0.58737	-0.932703	-0.337604	-0.0568209	1.56504	-0.208236	1.29156	-1.04312	0.146973	-0.79719	1.20243	1.56347	1.22456	-3.52447	-3.03734	0.725979	0.0575845	-0.632577	-0.630332	0.186472	-3.52447	-0.450598	-1.53417	-1.6227
X - 14625		199			36552	LC/MS (-)	742	308.099				-0.0452944	0.954298	-1.92089	2.63981		-0.562592	0.439631	-0.42658	0.169674	-0.94901	3.14202	1.52032	0.891912	-0.864983	-0.670378	-1.02806	-0.186498	0.963458	0.489571	-0.707863	0.866525	-1.55279	-1.33036	-0.231439	0.551776	0.19713	-0.287948	-1.55354	-1.19255	0.229853	-1.35478	-1.18619	-1.56312	-1.03997	-0.829752	0.0474636	0.507194	-1.18411
X - 18899		196			42284	LC/MS (-)	3700.5	337.142				-0.296282	1.12836	-2.11765	2.84658		0.561145	-0.481482	-0.0994515	0.82325	-0.515644	1.45576	1.51875	0.748256	0.990538	0.262578	-1.62114	0.575134	-0.527652	0.159173	0.509095	0.0441843	0.363194	-0.341963	0.746692	0.353822	0.48496	1.36886	0.262578	0.545167	0.262578	0.452705	0.783728	-1.36494	-0.300074	-0.825676	-0.305234	0.376301	0.525715
X - 12906		98			34590	LC/MS (-)	810	158.046				-0.75874	0.74605	-0.663082	3.50145		1.83931	0.589668	-0.663082	0.98206	-0.663082	-0.663082	1.50837	2.23124	-0.663082	-0.663082	2.90572	2.23679	1.51559	2.0026	-0.663082	0.654837	-0.663082	-0.663082	-0.663082	-0.663082	-0.663082	2.01387	-0.663082	-0.663082	-0.663082	0.0802479	-0.663082	-0.663082	-0.663082	-0.269176	4.45516	1.01701	3.79616
heme	2320	183	Cofactors and Vitamins	Hemoglobin and Porphyrin Metabolism	41754	LC/MS (+)	5057	616.176	14875-96-8	26945	C00032	-0.321916	2.51361	-1.53907	2.32013	HMDB03178	0.927683	0.617594	0.363126	-0.835563	-0.910079	3.25923	1.5062	0.79511	-0.485236	-0.417019	-1.12814	0.185321	1.78452	-1.02687	-0.35897	-0.192865	0.70456	-0.309105	0.141693	0.360472	0.128069	-0.0564391	0.686074	-1.2212	-1.15168	-1.15375	-0.370577	0.442996	-1.01656	0.735682	-0.822954	-0.861633	1.25322
X - 11530		199			32847	LC/MS (-)	4866	313.119				-0.0905558	1.10095	-2.49466	2.38519		0.0822526	-0.496549	-0.531344	-0.990893	0.919763	1.56739	1.5043	0.211661	0.543363	-0.704579	0.217313	0.713486	1.24827	0.0556397	0.151724	0.924268	-0.899033	1.11776	0.0567772	0.762375	-0.190233	0.0525174	-2.21503	0.0822526	1.14173	-0.52716	-0.845029	0.769179	0.0902974	0.316759	0.496846	-3.46564	0.5714
X - 11315		200			32632	LC/MS (+)	1210	130.086				-0.220076	1.30151	-3.7355	1.22687		0.311756	-0.187866	-2.34008	0.400235	-0.0782207	-2.70804	1.50345	-0.163323	0.211874	-0.0850572	-0.248396	-0.45037	0.202354	0.521979	0.176218	-4.13743	-0.553999	-1.70052	-1.2533	-0.88814	0.581094	-1.47068	-2.33099	-1.23893	-0.629744	-0.164913	0.881816	1.16326	0.273687	1.20082	1.21331	1.30914	0.86443
5-hydroxymethyl-2-furoic acid	173	66	Amino Acid	Phenylalanine and Tyrosine Metabolism	42040	GC/MS	1559.1	271.1	6338-41-6	80642	C20448	-1.01171	1.24557	-0.478328	5.24676	HMDB02432	0.0923443	-0.478328	-0.478328	-0.478328	-0.478328	1.28858	1.50043	-0.478328	-0.478328	-0.478328	0.681344	0.57856	1.71715	1.25813	1.29824	0.429697	-0.478328	0.541339	-0.478328	-0.478328	-0.478328	1.43972	-0.378305	-0.478328	-0.478328	-0.478328	-0.478328	-0.478328	-0.478328	-0.478328	-0.478328	-0.478328	0.0355518
glycerophosphorylcholine (GPC)	1331	200	Lipid	Phospholipid Metabolism	15990	LC/MS (+)	694	258.11	28319-77-9	71920	C00670	-0.00705408	0.544824	-2.51934	2.49767	HMDB00086	0.36201	-0.742692	0.572775	-1.02984	0.660304	5.83768	1.48497	-0.789577	2.03892	1.58613	-1.09417	-1.75854	-0.808129	-0.231369	0.292219	-1.57911	-0.706417	-0.487572	-1.76161	0.416765	-0.059537	0.0688588	-5.04686	-1.97968	0.672659	-0.147771	-1.59676	-1.2444	0.831211	0.933764	0.431176	0.346493	-0.994907
cyclo(leu-pro)	455	199	Peptide	Dipeptide	37104	LC/MS (+)	3445	211.144	2873-36-1	7074739		-0.00574939	1.41858	-1.91955	3.24501		0.064737	-0.673662	-0.0847378	0.326899	0.189405	1.15356	1.48129	0.812282	-0.184721	-0.373958	-0.989102	0.888651	0.757472	0.678833	0.685386	0.119784	-1.51381	0.00550009	-1.72127	-0.55097	-0.748461	1.37569	-0.517743	-0.739086	-0.965192	-0.087388	-0.919643	-0.403689	0.335681	-1.23	-0.953334	-1.20071	2.04703
X - 10458		92			32955	LC/MS (-)	3666	231.124				-0.508954	0.345951	-0.602211	3.59527		2.44256	-0.602211	-0.602211	-0.602211	0.0166492	-0.602211	1.47117	-0.602211	1.38549	-0.602211	0.765575	6.06947	-0.602211	-0.602211	-0.602211	1.11147	1.51792	-0.602211	-0.602211	1.53568	-0.602211	1.58554	-0.602211	-0.602211	0.71293	-0.602211	-0.602211	0.488769	-0.602211	1.473	4.14737	7.26619	6.46302
X - 17856		149			40958	LC/MS (-)	2110.1	469.182				-0.398505	1.22176	-1.72158	2.74925		-0.911268	-0.58553	-0.580865	1.39252	0.283183	-1.72158	1.46938	1.42187	-0.714564	-0.610023	-1.72158	1.9744	1.07403	-0.209956	0.695369	0.932045	-1.72158	0.043129	-1.72158	0.326173	0.758285	0.462532	-0.331919	-1.72158	-1.72158	-1.72158	0.424304	-1.72158	-0.723234	1.22784	0.685708	0.753748	-1.72158
X - 16083		54			38526	LC/MS (-)	1503.6	309.119				-1.52843	1.65798	-0.4402	3.43654		-0.4402	-0.4402	-0.4402	-0.4402	0.565339	-0.4402	1.46865	-0.4402	-0.0875281	1.15048	-0.4402	-0.4402	-0.4402	-0.4402	-0.4402	-0.00896304	-0.4402	-0.4402	-0.4402	-0.4402	0.843226	-0.4402	-0.4402	-0.4402	2.17589	-0.4402	-0.4402	-0.4402	0.565609	-0.4402	1.13445	-0.345613	-0.4402
X - 11308		200			32625	LC/MS (-)	5163	365.269				-0.0994652	1.08261	-3.52147	2.00921		0.0435832	-1.31574	-0.0155208	0.750863	1.40724	-0.328211	1.46616	0.706687	1.91744	1.43752	0.607879	0.401557	-0.978041	-0.717325	-0.570642	0.986763	-1.60982	-1.46255	-0.499495	-1.73902	-1.54626	0.331101	-1.08645	-1.00762	-1.25945	1.38728	-0.495236	-1.70026	-0.740345	-0.321156	0.261712	1.1204	-0.657572
X - 15636		115			37885	LC/MS (-)	3814	243.033				-1.62418	2.14987	-0.911127	2.21375		-0.911127	-0.911127	0.110211	-0.569321	0.580407	-0.911127	1.43413	0.727504	-0.911127	-0.911127	-0.911127	-0.911127	0.997492	1.27822	2.39539	0.104317	-0.911127	-0.911127	-0.911127	-0.911127	0.828297	2.00531	-0.911127	-0.123955	-0.911127	-0.911127	0.0783806	1.39443	-0.911127	-0.911127	-0.911127	0.272623	1.53914
X - 18609		156			41843	LC/MS (-)	4430.1	361.201				-0.124894	0.94208	-1.23924	2.26334		-0.446959	0.503027	0.695065	-0.703974	0.292629	1.96953	1.4327	-0.254408	1.29805	0.634785	-0.502905	0.0265116	0.363407	-1.23924	-0.426416	1.3268	0.132573	-0.302064	-1.23924	-0.309048	-1.23924	0.0428948	-1.23924	-0.114775	-0.321244	-0.694423	-1.23924	-1.23924	-1.23924	0.415437	-0.38589	-0.51382	0.706381
thymol sulfate	2723	181	Xenobiotics	Food Component/Plant	36095	LC/MS (-)	4395	229.054	89-83-8		C09908	-0.371005	2.3284	-1.44432	2.43022	HMDB01878	0.561132	0.013243	-0.393557	0.0940996	0.499334	0.00088206	1.42528	0.111444	0.598312	0.537181	0.191198	0.933473	-0.629679	-0.272	1.14734	0.058816	-1.44432	-1.44432	-0.00146769	1.49689	-0.485126	2.66906	-1.44432	-0.465485	-0.743889	-0.423161	-0.301319	-0.310976	0.159339	0.135887	-1.44432	-1.05391	0.428342
X - 11372		200			32689	LC/MS (-)	5303	467.373				-0.230045	1.05223	-4.05252	1.82894		0.218627	0.331846	0.215616	0.701822	0.926288	-0.474022	1.41521	0.680048	0.827848	0.465088	-0.173867	0.337707	-0.498531	-0.234305	0.0458762	0.457272	-1.61008	-1.30823	-0.232105	-0.787288	-0.961372	0.45677	-1.25392	-0.38902	-0.957904	0.747809	0.176419	-0.423143	0.304947	-0.208993	0.515747	0.951922	-1.00721
X - 16654		92			39230	LC/MS (-)	4619.6	235.118				-1.29924	1.35156	-0.607036	3.36016		1.11818	-0.268375	-0.607036	-0.607036	0.966266	-0.607036	1.40959	0.9096	0.574685	1.0865	0.0655894	1.09969	-0.607036	-0.0980109	-0.607036	-0.607036	-0.607036	2.18639	-0.607036	3.1797	1.46606	1.72774	2.00051	-0.607036	2.3007	0.24483	-0.607036	1.022	-0.607036	0.780071	0.959272	1.38608	0.00934481
X - 19302		11			42778	LC/MS (-)	4344.9	234.983				-1.33315	1.17523	-0.134397	8.27338		1.34816	-0.134397	-0.134397	-0.134397	-0.134397	-0.134397	1.40443	-0.134397	-0.134397	-0.134397	-0.134397	-0.134397	-0.134397	-0.134397	-0.134397	-0.134397	-0.134397	-0.134397	-0.134397	-0.134397	-0.134397	-0.134397	-0.134397	-0.134397	-0.134397	-0.134397	-0.134397	-0.134397	-0.134397	-0.134397	-0.134397	-0.134397	-0.134397
X - 14095		100			36019	LC/MS (-)	1027	199.072				-1.20072	1.5613	-0.797696	3.1594		1.28326	-0.129953	-0.797696	0.76905	-0.797696	0.435905	1.40267	0.159609	-0.797696	-0.797696	-0.797696	0.76905	1.43228	0.56537	-0.797696	-0.0871652	-0.797696	-0.797696	0.163899	-0.797696	1.94509	-0.178508	-0.797696	-0.797696	-0.797696	-0.797696	1.45566	-0.536617	-0.797696	-0.797696	1.17864	1.43323	-0.797696
X - 18895		42			42280	LC/MS (-)	3472	231.052				-3.73582	2.75194	-0.472817	4.64392		-0.472817	-0.472817	1.29323	-0.472817	-0.472817	3.07784	1.40081	-0.472817	-0.472817	-0.472817	-0.472817	-0.472817	-0.472817	-0.472817	-0.472817	-0.472817	-0.472817	-0.472817	1.39614	-0.472817	-0.472817	-0.472817	-0.472817	2.06684	-0.472817	-0.472817	-0.472817	-0.472817	-0.472817	-0.472817	-0.472817	-0.472817	-0.472817
citrate	915	200	Energy	TCA Cycle	1564	GC/MS	1763.4	273.1	77-92-9	311	C00158	0.0852129	0.553654	-2.89829	2.18989	HMDB00094	0.303048	1.09868	1.63065	-0.361822	-0.900883	10.4801	1.39848	-0.774707	-1.28877	-0.406601	0.690649	1.66146	0.41229	0.836237	0.252326	-0.545363	-0.15391	-1.43473	-0.761997	-0.529682	-1.43062	-0.623998	-1.42273	-1.00885	-0.351674	0.600894	-1.00415	-0.933947	-0.158192	0.441719	-0.921662	0.405984	-1.16941
pyroglutamine*	47	200	Amino Acid	Glutamate Metabolism	32672	LC/MS (+)	764	129.066	2353-44-8	134508		0.205901	1.20406	-1.88705	2.71907		0.318928	-0.828706	-0.561713	-0.745495	3.46258	0.339386	1.39648	0.307039	1.18965	0.726792	0.68355	2.71785	-0.493565	-0.845021	-0.953479	-1.02667	-1.51676	0.110149	-1.31076	-1.09545	-0.722163	-0.228607	-1.42796	-0.465432	-0.347561	-0.116652	-0.972659	-0.509506	0.872398	-0.476362	-1.10036	-1.06281	-0.954789
tryptophylglycine	648	130	Peptide	Dipeptide	43028	LC/MS (+)	2351	262.119	7360-09-0	263471		-1.05973	1.71379	-0.948189	2.4281		1.12793	0.382546	-0.948189	0.618355	-0.52025	0.485517	1.38943	0.64887	0.61137	0.0127588	1.6123	2.51227	2.08143	1.51901	-0.948189	0.768884	-0.37061	-0.948189	1.02241	0.135277	2.02812	-0.506603	-0.948189	0.048273	-0.327331	0.426925	1.60339	0.913581	-0.948189	-0.948189	1.11862	1.37377	0.363667
X - 17469		109			40298	LC/MS (-)	4870.3	227.12				-1.04857	1.51986	-0.7307	3.04531		1.35422	-0.7307	-0.7307	1.20776	0.0315453	-0.7307	1.37127	0.547499	-0.7307	-0.437306	0.810481	1.06301	-0.7307	-0.7307	-0.7307	0.926494	-0.7307	1.70323	-0.7307	1.05269	0.558705	-0.7307	0.60195	-0.7307	1.49556	1.66137	-0.7307	0.317079	-0.7307	1.08524	2.37092	2.44931	1.1461
glycochenodeoxycholate	1652	200	Lipid	Primary Bile Acid Metabolism	32346	LC/MS (-)	5245	448.307	16564-43-5	12544	C05466	-0.132728	1.83122	-2.72971	1.94644	HMDB00637	0.191913	-0.211317	0.730478	0.614033	-0.440482	-0.397619	1.36766	0.590234	-1.4813	-0.236665	-0.189097	-1.27581	0.769417	0.930083	0.587441	0.72751	-1.17726	0.0724808	1.82931	-0.826137	-1.74167	0.104031	-2.20771	0.416682	-1.62905	-0.994127	0.337629	0.508265	-0.325809	-1.81206	-1.56759	-2.56933	0.561432
fumarate	924	200	Energy	TCA Cycle	1643	GC/MS	1382.1	245	100-17-8		C00122	0.0608278	0.528984	-2.3641	3.39294	HMDB00134	0.468332	0.731876	0.391339	-0.789423	-0.301746	9.07632	1.35684	-0.457088	-0.336914	0.0462	0.240642	1.20107	-0.273034	-0.11499	0.127523	-0.642737	0.0387939	0.346344	0.257509	-0.952249	-1.81653	-0.857176	-1.41431	0.412934	-0.665375	-0.53046	0.155579	0.396815	-0.848975	-0.110355	-0.734772	-0.529158	-0.825804
X - 17146		122			39810	LC/MS (-)	4856.4	375.181				-1.41183	2.14912	-0.8588	2.41979		1.01264	0.643106	1.30865	-0.8588	-0.8588	-0.765901	1.35658	-0.253126	-0.8588	-0.8588	0.401843	-0.8588	0.107527	1.29165	-0.8588	1.42373	-0.8588	0.721228	0.609264	-0.8588	0.137233	-0.8588	-0.8588	-0.8588	-0.8588	0.750316	1.78649	0.675263	-0.8588	-0.186193	0.769197	1.29381	-0.8588
inositol 1-phosphate (I1P)	1309	200	Lipid	Inositol Metabolism	1481	GC/MS	2057.8	318.1	106032-59-1	440194	C04006	-0.291463	0.600151	-2.85085	2.35624	HMDB00213	1.39488	0.92003	-0.317657	1.42478	-0.938727	-0.052575	1.35446	0.766336	0.90271	0.586671	-1.79592	-0.741968	0.573617	0.983293	0.707962	0.022874	0.542818	0.146919	0.595554	1.71583	1.21796	-0.0864472	-2.12949	-0.122837	1.81931	-0.051147	0.612748	1.31043	0.519037	1.65288	-0.0580542	-1.75864	0.549958
X - 17350		44			40157	LC/MS (-)	2728.5	345.156				-2.69275	1.17962	-0.372031	4.22517		-0.372031	-0.372031	-0.372031	-0.372031	2.25138	-0.372031	1.35164	4.06876	-0.372031	-0.372031	-0.372031	-0.372031	-0.372031	-0.372031	1.92373	-0.372031	-0.372031	-0.372031	-0.372031	-0.372031	-0.372031	1.80322	-0.372031	-0.372031	2.31258	-0.372031	-0.372031	-0.372031	-0.372031	-0.372031	-0.372031	-0.372031	-0.372031
hexaethylene glycol	3001	200	Xenobiotics	Chemical	38133	LC/MS (+)	2651	283.175	2615-15-8	17472		0.170404	0.635014	-0.767775	4.83422		-0.321168	-0.508251	-0.181235	-0.351101	0.270964	0.467259	1.34638	-0.41969	0.0658974	0.159476	-0.211506	-0.0927592	-0.138849	-0.375889	-0.225259	-0.103129	-0.639724	-0.629	-0.607465	-0.407631	-0.226412	0.529917	-0.454038	-0.688565	-0.491246	-0.145656	-0.146924	-0.0496258	-0.437874	-0.259749	-0.635595	-0.430229	-0.370041
trigonelline (N'-methylnicotinate)	2269	103	Cofactors and Vitamins	Nicotinate and Nicotinamide Metabolism	32401	LC/MS (+)	757	138.055	535-83-1	5570	C01004	-3.25265	3.61911	-0.939949	1.72628	HMDB00875	0.610403	-0.939949	-0.939949	1.0351	0.489825	0.0211573	1.33266	1.17064	1.39018	1.27011	-0.939949	1.00912	0.773787	0.872303	0.813651	-0.939949	-0.939949	0.572513	-0.939949	-0.939949	-0.939949	0.93377	0.415153	-0.273959	-0.939949	0.535508	-0.939949	-0.939949	-0.939949	0.1308	0.752063	0.343029	1.09516
histidine	50	200	Amino Acid	Histidine Metabolism	59	LC/MS (-)	757	154.062	5934-29-2	6274	C00135	0.0292101	0.399635	-2.47896	2.65785	HMDB00177	-0.301149	-0.310293	-0.409227	1.30656	0.221191	-0.0483758	1.3287	1.62471	0.936677	-0.0902187	-0.542628	0.240148	2.25402	1.71463	-1.46035	1.39774	-3.69075	-2.39661	-1.41393	-0.780097	-0.536774	-4.10312	-3.91199	-1.18183	-0.818089	-1.61303	-0.0909224	-0.609755	-0.647977	-1.39818	0.239953	0.0979398	-1.30546
lactate	755	200	Carbohydrate	Glycolysis, Gluconeogenesis, and Pyruvate Metabolism	527	GC/MS	1102.8	116.9	79-33-4	612	C00186	0.0596111	0.620294	-1.8706	4.06852	HMDB00190	0.270612	0.448987	0.105069	-0.204051	-0.976015	3.16948	1.32558	-1.87633	0.0234109	0.0645603	0.286435	0.834912	0.135517	-0.113847	-0.128999	-0.151811	-0.0186438	-0.0911874	0.230258	-0.683831	-1.96842	-0.0684265	-0.691918	0.333945	-0.347248	-0.574701	0.826952	1.1987	-0.911137	-0.309919	-0.904078	-0.461904	0.0615456
X - 12730		47			34340	LC/MS (-)	2095	203.997				-1.63639	1.17374	-0.491823	4.64215		1.64244	-0.491823	-0.491823	1.68537	-0.491823	-0.491823	1.32426	1.38612	-0.491823	-0.491823	-0.491823	-0.491823	1.74999	-0.491823	1.78617	-0.491823	-0.491823	-0.491823	-0.491823	-0.491823	-0.491823	3.06369	-0.491823	-0.491823	-0.491823	-0.491823	-0.491823	-0.491823	-0.491823	-0.491823	-0.491823	-0.491823	1.22408
glycerol	1436	200	Lipid	Glycerolipid Metabolism	15122	GC/MS	1311	205	56-81-5	753	C00116	0.0274481	0.575834	-1.94306	2.79951	HMDB00131	-0.0163652	2.50854	1.26525	-1.16728	-2.11624	-1.51701	1.30803	-0.084078	0.277678	1.12113	-2.12137	-0.328373	-0.494175	-1.10662	-0.237924	0.319903	0.583177	-0.478963	0.613965	0.650195	0.0271658	-1.35716	-1.3605	0.232589	-0.371123	0.0244311	1.85937	-1.05028	-0.155722	1.093	0.182764	0.731948	1.11223
biliverdin	2324	197	Cofactors and Vitamins	Hemoglobin and Porphyrin Metabolism	2137	LC/MS (+)	4936	583.255	55482-27-4;55482-27-4	5353439	C00500	-0.271062	1.33398	-2.2603	3.19598	HMDB01008	-1.64066	-0.200813	0.211729	-0.298853	0.104022	3.385	1.29964	-0.308322	0.955789	0.410111	0.0899195	0.529137	0.561102	-0.0163598	0.00931098	0.686266	-0.569992	0.613905	-0.0494091	-0.11986	-0.786073	-0.296902	-0.242399	-1.02493	0.408464	0.311034	0.723493	0.0353847	0.714681	1.30431	1.75754	-2.2603	0.606458
allantoin	2126	193	Nucleotide	Purine Metabolism, (Hypo)Xanthine/Inosine containing	1107	GC/MS	1809.8	518.3	97-59-6	204	C02350	-0.133222	1.10831	-1.84046	2.36797	HMDB00462	1.44094	1.69204	-1.84046	1.11152	-0.023104	-0.617235	1.2964	-0.665123	-0.0391309	0.105019	-0.199167	2.52858	0.490935	0.150818	0.111244	0.442222	-1.29251	-0.196668	0.416738	-0.169309	-0.115521	1.18414	1.26077	0.120204	-0.368755	-0.271172	-1.84046	-1.06168	-0.281748	-0.729184	-0.822188	0.120204	1.15691
X - 17653		199			40595	LC/MS (-)	5117	365.269				-0.303686	1.21405	-2.67202	1.59486		0.375835	-1.50159	-0.887634	0.791402	1.00024	-0.620034	1.28428	1.09693	1.67951	0.516468	0.608504	0.843653	-0.57629	0.0791382	0.152228	0.908033	-1.83856	-0.579704	-0.863815	-1.06716	-1.42413	0.451743	-0.566677	-1.54279	-0.297781	1.26319	0.13861	-1.04299	-0.527502	0.265343	0.704856	1.3525	-0.506616
1,3,7-trimethylurate	2415	67	Xenobiotics	Xanthine Metabolism	34404	LC/MS (-)	1988	209.068	5415-44-1	79437	C16361	-1.64004	1.2846	-0.545868	3.78773	HMDB02123	0.0211637	-0.545868	-0.545868	1.24033	-0.0158644	0.830362	1.27669	-0.545868	1.18443	1.92001	-0.545868	-0.545868	-0.545868	-0.545868	-0.545868	-0.545868	-0.545868	-0.545868	-0.545868	-0.545868	-0.545868	1.57262	-0.545868	-0.545868	-0.545868	0.488978	-0.545868	-0.545868	-0.545868	0.0603817	-0.545868	-0.545868	-0.545868
1,3-dipalmitoylglycerol	1467	154	Lipid	Diacylglycerol	35728	GC/MS	2637	371.3	26657-95-4	68149		-0.777592	1.37493	-1.60328	1.46354	HMDB31011	1.614	2.18212	0.58818	0.262392	-1.60328	0.845762	1.27429	0.191887	0.754086	1.01274	-0.623157	-1.60328	0.260599	0.565551	-1.60328	0.188122	1.0112	-1.60328	0.466617	1.36419	0.442066	0.49295	0.394637	0.865095	1.30521	-0.0462927	0.319855	0.2154	0.183767	0.695595	-0.580714	-1.60328	-1.60328
X - 15477		138			37725	LC/MS (+)	4421	365.232				-0.573097	1.25546	-1.08082	1.95344		-0.345811	0.460726	0.559979	-1.08082	0.227143	-0.442531	1.27073	0.456483	1.04541	0.975385	-0.00869246	1.39418	-1.08082	-1.08082	0.146171	1.63481	0.475198	-0.0407409	-1.08082	-0.424135	-1.08082	0.787682	-0.736779	-1.08082	-1.08082	-0.0512911	0.0206828	-1.08082	-0.964601	0.27596	0.312826	-0.18192	1.43996
X - 17269		146			39979	LC/MS (-)	4530.2	155.108				-0.562799	0.863649	-1.24476	2.09581		-1.24476	0.786897	1.30637	-0.0526852	0.166721	-1.24476	1.27049	1.35505	0.0634989	0.634887	-0.0360855	0.786942	-1.24476	0.651652	-0.660973	0.0607006	0.651652	0.890826	0.491632	0.324466	0.51902	1.15235	0.831138	-0.210863	0.738463	0.389751	0.464027	0.413167	-0.0532838	0.68132	-1.24476	-1.24476	-1.24476
X - 11793		197			33138	LC/MS (+)	3634	601.267				-0.0995357	1.17401	-2.38963	2.32167		-0.787562	0.0766963	0.58063	0.470758	0.0104082	1.38207	1.26744	-1.35188	0.413824	0.831355	-0.372519	0.861925	-0.31465	0.765956	-0.15055	-0.815061	-1.64803	-0.747444	-2.38963	0.0265891	-1.17273	-0.512291	-2.01768	-1.80858	-0.671949	0.98344	0.720726	-0.49736	1.21334	1.24083	0.244049	-0.0508287	-1.93906
X - 17690		104			40787	LC/MS (-)	2882.4	245.048				-1.88316	1.6519	-0.66591	2.8491		1.68102	2.05111	-0.66591	0.675229	-0.174809	-0.66591	1.25674	-0.66591	-0.11173	0.0113431	-0.66591	3.54921	-0.66591	-0.66591	1.23381	0.0513225	-0.66591	-0.66591	-0.66591	2.5295	1.32957	3.22844	-0.66591	-0.66591	-0.66591	0.371986	-0.66591	-0.66591	2.27971	1.28956	-0.66591	-0.66591	0.931921
X - 16134		125			38581	LC/MS (+)	3151.9	603.792				-0.771372	1.77281	-0.885933	3.1175		0.47652	-0.885933	-0.885933	0.391486	-0.885933	1.12463	1.24371	-0.159214	-0.365261	-0.885933	0.150211	0.445703	2.56876	-0.0852031	-0.191292	1.09674	0.50033	-0.885933	-0.188799	-0.885933	1.26733	1.20137	-0.885933	-0.885933	-0.885933	-0.885933	0.304682	-0.885933	-0.885933	-0.885933	-0.160306	-0.118549	-0.412856
X - 14384		52			36310	LC/MS (-)	2732	265.12				-1.05337	0.813947	-0.483249	3.46536		1.2853	-0.483249	-0.483249	1.30296	-0.483249	-0.483249	1.23879	-0.483249	-0.483249	-0.483249	-0.483249	0.676507	5.04434	-0.483249	-0.483249	0.777141	-0.483249	-0.483249	-0.483249	-0.483249	3.60014	-0.483249	-0.483249	-0.483249	-0.483249	-0.483249	1.26677	-0.483249	-0.483249	-0.483249	-0.483249	2.60297	-0.483249
X - 16946		85			39529	LC/MS (-)	3262.3	317.114				-1.19379	1.28829	-0.736829	2.78274		-0.736829	-0.736829	-0.736829	-0.736829	0.950396	2.73688	1.23773	-0.736829	0.830421	0.0575154	-0.736829	1.3342	0.742923	0.0834858	-0.736829	0.925742	-0.736829	-0.736829	2.04515	1.00902	-0.736829	0.441274	-0.736829	0.244491	0.902374	-0.736829	-0.736829	-0.736829	0.328232	1.38996	-0.736829	-0.736829	0.862499
X - 12782		84			34463	LC/MS (+)	3122	385.244				-2.4608	2.14178	-0.781481	2.0522		1.03587	-0.781481	-0.781481	0.489357	-0.781481	-0.781481	1.19342	0.515029	-0.781481	-0.781481	-0.612656	1.14895	1.24575	0.43391	-0.781481	0.345459	-0.434388	-0.781481	-0.781481	-0.781481	1.97099	-0.781481	-0.781481	-0.781481	-0.781481	-0.781481	1.82729	0.797276	-0.781481	-0.781481	1.84478	3.11568	-0.781481
1-palmitoleoylglycerophosphoethanolamine*	1389	178	Lipid	Lysolipid	34565	LC/MS (-)	5661	450.263				-0.286021	1.12814	-1.98838	2.71684		1.99685	1.04816	0.987216	-0.715254	-0.0142116	0.0203829	1.19159	-0.803464	0.53277	0.0739443	-1.55099	-0.959261	-1.03965	0.926263	-0.400386	0.218603	-0.490955	2.01787	0.245968	0.224874	0.242591	-0.562479	-1.98838	-1.93151	0.484184	0.655896	-1.98838	0.894071	-0.258615	-1.11483	-0.219497	-0.0877919	-0.111835
1-palmitoyl-GPI* (16:0)*	1405	192	Lipid	Lysolipid	35305	LC/MS (-)	5573	571.289				0.0259151	0.79825	-3.09722	2.40963		-0.733912	-1.14112	-0.308315	-0.235836	0.841906	-0.879549	1.19017	-1.39026	2.07974	1.35101	-1.13458	-1.55673	-0.591114	0.628321	-0.307067	-0.871331	1.36422	-0.490758	-1.40624	-3.09722	-1.77233	-0.123571	-3.09722	-1.18809	-1.69829	1.10777	0.181005	1.68031	0.148066	1.53443	0.418867	-0.0324648	0.934103
X - 15664		160			37913	LC/MS (-)	3695	469.171				-0.430073	1.32574	-2.10552	1.73684		0.669728	0.76565	0.110671	0.807933	-2.10552	-2.10552	1.16202	0.333731	-2.10552	0.1793	0.121748	-0.116574	0.319667	0.505266	0.38121	-1.48286	-2.10552	0.246985	-2.10552	0.405935	0.41354	0.969872	-2.10552	-0.731282	-2.10552	0.0900234	-0.122137	0.903929	0.11277	-2.10552	0.343775	-2.10552	0.112384
X - 12123		119			33538	LC/MS (+)	1789	256.118				-0.988643	1.66259	-0.865628	3.19548		0.00886585	-0.865628	-0.865628	1.0733	-0.865628	0.610534	1.14233	1.11024	-0.865628	-0.865628	0.331369	1.67598	2.23752	1.63797	2.87878	0.403969	-0.865628	0.303987	0.63169	0.22352	0.59464	-0.0942471	-0.865628	1.38313	-0.865628	-0.865628	0.924655	1.43884	-0.865628	-0.865628	-0.865628	-0.865628	0.394907
glycocholate	1649	192	Lipid	Primary Bile Acid Metabolism	18476	LC/MS (+)	5213	466.316	475-31-0;863-57-0	10140	C01921	-0.272319	2.26349	-2.32125	2.06974	HMDB00138	-0.758718	-0.296479	0.10306	0.129216	-0.979364	0.802175	1.12813	-0.364781	-1.06603	-0.132594	0.443776	-1.42201	0.765373	0.524669	0.347415	0.484583	-1.30275	0.594009	2.68795	-1.01508	-1.80169	0.423683	-2.32125	1.31893	-1.98783	-1.32975	0.253783	0.648465	-0.483561	-1.21005	-1.23454	-2.32125	0.929223
glycocholenate sulfate*	1688	200	Lipid	Secondary Bile Acid Metabolism	32599	LC/MS (-)	4763	254.623				0.0497452	1.24398	-2.25829	3.08401		-0.00874327	-0.507684	0.719861	0.0491159	0.512502	-0.999061	1.11132	0.773852	-1.31037	-1.21701	-0.177362	0.288159	-0.395506	-0.596963	-0.0643103	0.00814369	-0.444661	0.523483	2.71465	0.275055	-0.593614	1.07305	-0.999836	1.94768	0.290072	0.768158	0.251665	-0.700581	-0.657243	-0.242618	0.78961	0.51853	0.862987
saccharin	2698	76	Xenobiotics	Food Component/Plant	21151	LC/MS (-)	2013	181.992	81-07-2	5143	D01085	-2.41209	2.08437	-0.631027	3.39858	HMDB29723	-0.631027	-0.631027	-0.631027	-0.631027	0.544615	-0.631027	1.10747	-0.631027	-0.631027	0.817136	-0.631027	-0.631027	-0.631027	-0.631027	-0.631027	-0.631027	-0.631027	2.43948	-0.631027	1.08817	1.76438	1.21729	-0.631027	1.1417	-0.631027	-0.631027	-0.631027	-0.631027	1.05087	-0.631027	0.98708	1.71081	-0.631027
N1-Methyl-2-pyridone-5-carboxamide	2271	200	Cofactors and Vitamins	Nicotinate and Nicotinamide Metabolism	40469	LC/MS (+)	1707.3	153.066	701-44-0	69698	C05842	-0.362481	1.05272	-2.47778	3.06393	HMDB04193	-0.881731	-0.121279	-0.606913	0.961402	1.22101	-0.650026	1.1027	-1.24867	-1.05086	-1.4547	0.344328	1.77423	0.918311	0.315346	0.785838	0.713389	1.97494	2.31734	0.473672	1.00688	2.51034	0.100398	1.13394	0.895346	2.10346	-0.0306727	0.647114	0.344328	-0.451198	1.75898	-0.2706	-0.0332336	-1.87167
2-oleoyl-GPE* (18:1)*	1388	199	Lipid	Lysolipid	35687	LC/MS (-)	5848	478.294				-0.221726	1.0969	-2.69356	2.73884		0.463859	1.33459	-0.698084	1.36066	-0.647238	-0.400878	1.10065	1.32913	-1.32608	-0.710219	-1.10112	-1.21959	-0.813734	0.202139	-0.486348	0.227843	-0.347837	0.594874	0.709098	1.45136	1.7344	1.49231	-1.60639	-1.64693	1.30757	-0.0868958	0.0418326	0.540774	-0.0647263	-2.69356	-0.299238	-1.63893	-0.403837
andro steroid monosulfate 1*	1626	172	Lipid	Steroid	32827	LC/MS (-)	3925	383.153			C04555	-0.632026	2.86601	-1.22582	3.08701	HMDB02759	-0.0915195	0.274571	1.00722	-0.51567	0.918942	2.82725	1.09553	0.411444	1.26381	0.752945	0.30664	0.787846	-0.479357	-1.22582	-0.574253	-0.00984209	-1.22582	0.0365796	0.746962	-1.22582	-1.22582	0.0129641	-0.923101	0.44082	-1.22582	-0.67659	-1.22582	-1.22582	-0.348163	-0.981488	-0.796446	-1.22582	-0.527528
X - 12329		56			33751	LC/MS (-)	1867	188.002				-1.33031	1.21923	-0.537591	3.39196		1.05859	-0.537591	-0.537591	1.39239	-0.537591	0.117621	1.0911	-0.537591	-0.537591	-0.537591	-0.537591	1.0911	1.82356	0.967782	1.2474	-0.537591	-0.537591	-0.483551	-0.537591	-0.537591	-0.537591	2.41687	-0.537591	-0.537591	-0.537591	-0.537591	-0.537591	-0.537591	-0.537591	-0.537591	-0.537591	-0.537591	-0.331185
valylhistidine	679	64	Peptide	Dipeptide	40680	LC/MS (-)	1629.1	253.131	13589-07-6			-1.89874	1.44382	-0.556309	3.09894		1.31508	-0.556309	-0.556309	2.58656	-0.556309	-0.556309	1.07777	0.573529	-0.556309	-0.556309	-0.556309	3.17272	3.19465	0.625141	-0.556309	-0.0197153	-0.556309	-0.556309	-0.556309	-0.556309	3.01185	-0.556309	-0.556309	-0.556309	-0.556309	-0.556309	3.40293	-0.556309	-0.556309	-0.556309	1.00341	-0.14147	-0.351953
X - 10457		176			33014	LC/MS (+)	1515	261.144				-0.190294	0.709605	-1.99013	1.92669		1.27474	1.60149	0.369459	0.222161	-1.99013	0.842173	1.0772	1.19489	0.323232	0.850418	0.268168	1.62117	0.491838	-0.355626	0.410621	-0.0335576	0.499611	0.780431	0.657152	1.04215	1.21191	-0.315484	-0.0111801	0.852046	0.571516	-1.0179	0.51572	0.288616	-1.99013	-0.124426	-0.459372	-0.683542	0.0887233
X - 11529		94			32846	LC/MS (-)	4845	624.338				-1.48228	1.56469	-0.579457	3.73118		1.04635	-0.579457	-0.579457	-0.579457	-0.579457	-0.579457	1.07522	-0.29668	-0.579457	-0.579457	1.32549	-0.579457	-0.579457	-0.102532	-0.579457	1.0918	-0.579457	0.24825	-0.579457	0.73047	-0.579457	1.53547	-0.579457	-0.579457	-0.579457	1.69877	-0.579457	-0.579457	0.4711	0.171675	4.16731	1.24263	4.23439
threonylphenylalanine	639	194	Peptide	Dipeptide	31530	LC/MS (+)	2500	267.134	16875-27-7	4099799;4099798		0.268692	2.01113	-1.8711	2.68931		1.11425	-0.723132	-0.927962	1.99052	-1.29302	-0.968224	1.07386	0.357841	0.0132566	0.189564	0.736522	2.66109	2.21016	1.59985	-0.432619	0.577532	-0.633874	-1.8711	-0.0353931	-0.294439	1.45684	-0.405894	-1.18141	-0.196009	-0.640536	-0.601491	1.9707	0.148799	-0.697512	-1.8711	0.689926	0.0074207	-0.068117
X - 16947		78			39530	LC/MS (-)	3808.5	345.155				-2.24176	1.91111	-0.545559	3.23916		0.933487	-0.545559	-0.545559	1.17302	1.08302	-0.545559	1.06769	2.3081	-0.545559	-0.545559	1.22389	0.644031	-0.545559	0.345976	-0.128054	0.439993	-0.545559	0.587475	-0.545559	-0.545559	-0.545559	1.46425	-0.545559	-0.545559	1.17302	-0.545559	-0.545559	-0.545559	-0.545559	-0.545559	-0.545559	-0.545559	0.287299
glycoursodeoxycholate	1671	195	Lipid	Secondary Bile Acid Metabolism	39379	LC/MS (-)	5018.1	448.307	64480-66-6	12310288		-0.391649	2.2778	-2.46117	2.47314	HMDB00708	1.95987	0.748439	0.564948	1.11259	0.0936998	-2.46117	1.04438	0.895557	0.156429	1.10536	-0.0926023	-0.902748	0.800871	0.187467	1.5033	0.714732	-1.4225	-0.123467	-1.1361	0.202984	-0.493063	0.731685	-1.95423	-1.33715	-0.86944	-1.00282	0.638014	1.60342	0.411198	-1.25681	-0.585598	-1.72423	0.26828
X - 12847		147			34530	LC/MS (-)	4240	227.038				-1.74322	2.50537	-1.03337	2.56185		1.32701	0.392188	-0.134047	0.872724	0.30734	0.269286	1.04166	0.243986	-0.529178	-1.03337	0.616191	2.1341	-0.275069	0.132108	1.02044	0.622403	-1.03337	0.599631	-0.764741	-1.03337	0.0282745	0.695794	-1.03337	0.113655	-1.03337	-0.247072	-1.03337	-1.03337	1.34749	-0.0193297	-0.0419409	-0.00116235	0.984754
1-oleoyl-GPE (18:1)	1387	200	Lipid	Lysolipid	35628	LC/MS (-)	5928	478.294	89576-29-4	9547071		-0.238276	0.758701	-2.29583	2.8524	HMDB11506	0.594477	1.46231	-0.392508	1.97051	0.0530388	0.282911	1.04047	1.32514	-0.571985	-1.55536	-2.0434	-0.714619	-1.18667	0.314057	-0.900204	0.544798	-0.255376	0.759603	0.314057	1.28463	1.64777	1.42004	-2.15477	-1.27677	1.09722	0.0405162	0.0601301	2.04132	0.676883	-6.79344	-0.790406	-1.16245	-0.165023
X - 16803		103			39396	LC/MS (+)	4785.5	466.316				-1.07223	1.40688	-0.873942	2.92439		0.956634	0.76213	0.990294	-0.873942	-0.873942	-0.873942	1.03619	0.35174	1.21268	0.324647	0.228698	-0.873942	-0.204246	-0.873942	0.319339	-0.873942	-0.873942	0.941773	-0.873942	-0.873942	-0.873942	1.38784	-0.873942	-0.873942	-0.873942	-0.873942	-0.873942	1.03644	-0.436093	-0.313864	-0.0729301	-0.873942	1.58598
X - 16569		67			39142	LC/MS (-)	3657.8	243.16				-1.52937	0.902299	-0.488137	3.30029		2.7031	-0.488137	-0.488137	-0.488137	-0.488137	0.115476	1.02793	1.5667	-0.488137	1.29785	1.69497	3.53971	-0.488137	-0.488137	-0.488137	-0.488137	-0.488137	-0.488137	-0.488137	-0.488137	-0.488137	2.21142	1.69497	1.20332	-0.488137	-0.488137	-0.488137	-0.488137	-0.488137	1.69497	2.49059	1.58785	-0.488137
trimethylamine N-oxide	1338	146	Lipid	Phospholipid Metabolism	40406	LC/MS (+)	703.8	151.144	1184-78-7	1145	C01104	-2.23295	2.1888	-1.01833	3.31251	HMDB00925	2.51023	3.38753	-1.01833	-0.99263	-1.01833	-1.01833	1.02017	0.421357	0.813925	0.518284	1.71244	0.719509	-0.381188	1.65548	1.09519	3.59628	-1.01833	1.00274	-1.01833	0.680923	1.43817	2.31572	1.5443	-1.01833	0.633961	3.30606	2.74014	3.90739	2.38388	3.74039	-0.240494	0.769804	1.86022
X - 17654		199			40596	LC/MS (-)	5204.6	365.269				-0.00698293	1.02693	-3.06432	1.93568		0.177063	-1.88302	-0.292488	0.388258	1.23557	-0.509518	1.01741	0.829705	1.79685	1.60587	0.981339	0.860979	-1.34285	-0.260136	0.414782	0.361693	-1.79349	-0.589342	-1.04102	-1.02317	-1.86692	-0.432826	-1.27945	-1.45743	-0.633899	1.80411	0.0865865	-0.981572	-0.587355	0.472179	0.348005	1.21395	-0.669584
1-eicosatrienoylglycerophosphoethanolamine*	1399	199	Lipid	Lysolipid	44630	LC/MS (-)	5777	502.293				-0.214224	0.959353	-2.61573	2.95941		0.289315	1.04698	-0.628368	1.0468	-0.140701	0.0623166	1.0164	0.194195	0.00563335	0.214382	-0.484878	-0.671232	-0.820742	0.630218	-0.364452	0.337271	0.0362308	0.897645	0.2233	0.675697	1.15133	0.487034	-1.6321	-1.76242	1.68919	1.05227	-0.119654	-0.449971	0.235975	-2.61573	-0.4738	-1.48227	-0.785628
X - 12686		200			34295	LC/MS (+)	1101	181.053				-0.0930925	0.418959	-2.82859	3.1997		1.00064	0.422009	0.415393	-0.151987	1.87458	0.515184	1.01561	1.59135	1.62646	1.71899	2.73354	5.57099	-1.72458	-0.219419	0.0683665	-0.787964	0.280999	0.998102	0.257112	0.377547	0.64373	0.381235	-3.2128	1.18371	-0.193565	-0.0740233	0.216217	0.455223	1.01128	0.0430062	-1.40118	0.0371683	0.2945
histidylalanine	493	98	Peptide	Dipeptide	42027	LC/MS (-)	989.4	225.099	16874-75-2	351667		-1.56676	1.77333	-0.816206	2.24382		0.45735	-0.35522	-0.816206	1.5403	-0.816206	-0.816206	1.00283	0.439439	-0.816206	-0.816206	-0.816206	1.03866	1.85203	0.771939	0.212567	1.1777	-0.816206	-0.816206	-0.816206	-0.816206	1.99476	-0.816206	-0.816206	-0.816206	-0.816206	-0.816206	1.59763	-0.816206	-0.816206	-0.816206	-0.387617	1.06444	-0.816206
glycolithocholate sulfate*	1666	165	Lipid	Secondary Bile Acid Metabolism	32620	LC/MS (-)	5015	512.269	15324-64-8	72222	C11301	-0.998494	2.30958	-1.5945	2.10789	HMDB02639	0.959809	-0.935592	-1.5945	0.909073	-0.418851	-1.5945	0.999712	0.644698	-0.122643	0.133608	1.39641	-0.267505	-0.817972	-0.130451	-0.0448672	0.715604	-1.5945	1.3302	-1.5945	0.768929	-0.0562093	-0.0369139	0.286895	-1.5945	0.432327	0.50666	-0.0291966	0.382095	-0.14513	0.328379	1.0655	0.948065	1.79865
2-palmitoyl-GPE* (16:0)*	1383	200	Lipid	Lysolipid	35688	LC/MS (-)	5790	452.278				-0.100658	0.729585	-2.48752	2.46478		0.364381	1.54871	-0.269844	0.498068	-0.714463	0.344552	0.995296	0.333826	-1.33154	0.0125912	-1.17077	-0.611608	-0.789477	1.52661	-0.21571	0.968346	-1.00234	0.137966	-1.17054	0.277218	0.98581	0.183577	-3.83082	-2.74137	0.777994	-0.59886	-0.279309	-0.548599	0.710551	-1.26008	-0.385937	-2.33846	-1.93391
X - 15609		11			37858	LC/MS (-)	3664	273.045				-2.98161	5.36647e-15	0.993031	0.993031		0.993031	0.993031	0.993031	0.993031	0.993031	0.993031	0.993031	0.993031	0.993031	0.993031	0.993031	0.993031	0.993031	0.993031	0.993031	0.993031	0.993031	2.66101e+14	5.55599e+14	0.993031	0.993031	5.55599e+14	0.993031	5.55599e+14	0.993031	0.993031	0.993031	0.993031	0.993031	0.993031	0.993031	0.993031	0.993031
X - 17682		7			40779	LC/MS (-)	2427.8	485.165				-0.0982383	1.11801e-16	0.993031	0.993031		0.993031	0.993031	0.993031	0.993031	0.993031	0.993031	0.993031	0.993031	0.993031	0.993031	0.993031	0.993031	0.993031	0.993031	0.993031	0.993031	0.993031	0.993031	0.993031	0.993031	0.993031	0.993031	0.993031	0.993031	0.993031	0.993031	0.993031	0.993031	0.993031	0.993031	0.993031	0.993031	0.993031
phenylacetate	101	79	Amino Acid	Phenylalanine and Tyrosine Metabolism	15958	LC/MS (-)	2127	135.045	103-82-2	999	C07086	-2.35108	1.14805	-0.60447	3.33805	HMDB00209	2.41671	-0.00403134	-0.336411	3.08243	-0.60447	-0.60447	0.973091	-0.60447	-0.60447	-0.60447	2.17181	-0.60447	-0.60447	-0.60447	-0.60447	2.04789	2.05561	7.44227	9.61815	4.9922	6.57353	7.87187	6.68024	7.95755	3.94299	-0.60447	-0.60447	-0.60447	-0.60447	-0.60447	-0.60447	-0.60447	2.00662
arginylisoleucine	422	114	Peptide	Dipeptide	40070	LC/MS (+)	1554	288.203	62632-70-6	433625		-0.3529	1.3155	-1.09816	3.23148		0.328241	-0.62643	-1.09816	-1.09816	0.332576	-1.09816	0.945237	-0.0498393	-1.09816	-0.540677	-1.09816	0.374321	0.488399	-1.09816	1.16356	0.676908	-1.09816	2.18563	-0.284994	1.54671	1.52165	1.00907	-0.828103	-1.09816	-1.09816	-1.09816	-1.09816	-1.09816	-1.09816	0.917264	-1.09816	0.652009	-1.09816
glycodeoxycholate	1660	162	Lipid	Secondary Bile Acid Metabolism	18477	LC/MS (+)	5341	450.321	360-65-6	3035026	C05464	-1.02124	2.54141	-1.42449	1.76545	HMDB00631	1.11972	-0.281393	-1.42449	0.804051	0.299137	-1.42449	0.938292	0.826152	-0.0237913	0.321277	0.371965	-1.42449	0.0967237	0.721686	0.307684	1.27376	-1.42449	0.776662	1.35367	0.430218	-0.758835	0.776655	-1.42449	-0.352713	-1.42449	-1.07151	-0.105042	1.62799	0.441718	-0.483746	-0.252242	-1.42449	1.41656
X - 18307		131			41484	LC/MS (+)	3525.1	578.338				-0.521581	1.8473	-0.833395	3.70034		-0.833395	0.104242	-0.833395	-0.833395	0.282348	-0.833395	0.937817	0.20996	0.0495412	-0.0533225	0.114032	0.676486	-0.833395	0.282348	0.345352	-0.156184	-0.0089696	0.229083	0.0173678	-0.833395	0.964591	0.348464	0.0961501	0.188787	1.75951	0.229898	-0.833395	-0.833395	-0.0033986	0.185634	-0.833395	-0.0859586	0.0336073
andro steroid monosulfate 2*	1627	196	Lipid	Steroid	32792	LC/MS (-)	4240	383.153			C04555	-0.353893	3.12369	-1.95948	2.26146	HMDB02759	0.0530976	0.340818	0.62632	-0.415701	0.992097	1.90877	0.933793	0.740612	1.38889	1.02716	0.414061	0.699557	-0.154338	-1.17435	-0.464286	-0.0816635	-0.437495	0.347707	1.48662	-0.679259	-0.892033	0.345554	-0.827969	1.49871	-0.853891	-0.478227	-0.56422	-1.29517	-0.167823	-1.18766	-0.866051	-1.42641	-0.285996
phenylalanylglutamate	581	144	Peptide	Dipeptide	41432	LC/MS (+)	2005	295.129	3617-45-6	4422358		-0.449167	1.68443	-1.22392	2.81437		1.67844	0.126215	-1.22392	1.59749	-1.22392	0.0236342	0.927857	-0.120186	-1.22392	-1.22392	0.266658	1.81376	2.65084	1.0328	0.657186	0.403002	-1.22392	-1.22392	0.0850531	-0.37156	1.11617	-1.22392	-1.22392	-0.106054	-0.632313	-1.22392	1.44073	-1.22392	-0.503332	-0.0500533	0.266658	0.665072	-1.22392
glycylphenylalanine	481	195	Peptide	Dipeptide	33954	LC/MS (+)	2377	223.108	519077	92953		-0.387461	2.38398	-1.86377	1.62027	HMDB28848	1.13353	0.512606	-0.539938	1.08511	-2.02056	-0.361782	0.924948	0.501771	0.683498	-0.353531	1.68966	1.80055	1.07817	1.71111	-0.81403	1.08966	0.420516	-1.19704	0.852277	0.162527	1.53208	-0.116233	-0.499705	-0.110368	-1.28534	-0.620661	0.498736	0.551704	-0.773951	-0.913042	0.311663	-0.564772	1.37635
2-linoleoyl-GPE* (18:2)*	1392	200	Lipid	Lysolipid	36593	LC/MS (-)	5650	476.278				-0.16818	0.9989	-2.54284	2.00825		1.78378	0.587492	-0.0319124	0.443028	0.144654	-1.87296	0.924561	0.866647	-0.468211	-0.159755	-1.03455	-0.681147	-1.62402	0.686782	-1.77871	-0.666339	-0.41313	0.507819	1.18156	1.46191	1.51008	0.518186	-2.32865	-0.872461	1.12763	0.693345	-0.786966	1.33463	-0.535191	-1.098	-0.899896	-1.64278	0.491677
X - 12095		200			33510	LC/MS (+)	1638	153.066				-0.279297	1.02492	-2.48169	3.48369		-0.681598	-0.196039	-0.65463	1.12472	1.36988	0.194649	0.924387	-1.59377	-0.70202	-1.18278	0.272505	1.28817	1.01022	0.165415	0.642642	0.838403	1.99894	1.92809	0.393886	0.890605	2.18641	0.249486	0.894134	0.754406	1.83928	-0.0329937	0.433741	0.272505	-0.492299	1.77274	-0.0238997	-0.0552703	-1.83185
beta-tocopherol	2292	126	Cofactors and Vitamins	Tocopherol Metabolism	35702	GC/MS	2260	488.3	148-03-8	6857447	C14152	-1.44974	1.94675	-1.31663	1.53129	HMDB06335	0.738979	-1.31663	-1.31663	0.7152	0.680259	1.03939	0.918464	1.08161	1.13364	1.04253	-1.31663	-1.31663	-1.31663	0.935664	0.809835	1.13857	0.799399	-1.31663	0.951683	-1.31663	0.721535	0.985431	-1.31663	-1.31663	0.540015	0.9272	0.526579	0.268953	0.144752	-1.31663	-1.31663	-1.31663	0.822529
X - 13507		179			35281	LC/MS (+)	1443	158.092				-0.766311	1.43629	-1.5452	3.41152		1.38197	1.35653	-1.5452	1.0517	4.49823	2.43913	0.916662	0.500942	1.06844	0.529972	0.486042	1.81168	0.499146	0.388526	1.30275	0.0601055	2.28659	4.05538	0.786809	2.28165	2.0759	2.31687	1.39196	0.712152	1.63531	-0.310579	0.761321	0.696823	1.04528	0.442916	-1.5452	-0.0770857	0.375102
X - 16132		63			38579	LC/MS (+)	2305.3	472.684				-0.999193	1.65036	-0.589363	3.51186		0.394793	-0.589363	-0.589363	-0.589363	-0.589363	4.21217	0.905037	-0.589363	-0.589363	-0.589363	-0.589363	0.122466	2.42599	-0.589363	-0.589363	-0.589363	-0.589363	-0.589363	-0.589363	-0.589363	0.911181	-0.589363	-0.589363	-0.589363	-0.589363	-0.589363	0.172833	-0.589363	-0.589363	-0.589363	-0.589363	0.36746	-0.589363
phenylalanylphenylalanine	587	199	Peptide	Dipeptide	38150	LC/MS (+)	3317	313.155	2577-40-4	6993090;6993089		0.386019	1.69747	-2.97783	2.32084		1.3571	-0.0144616	-0.58377	0.960417	-1.36075	-1.33877	0.898021	-0.297658	-0.439213	-0.868919	0.237949	1.40614	2.15259	0.72972	-0.209119	0.877352	-1.32992	-1.11995	-0.227408	-0.227408	1.20178	-0.936556	-2.97783	-0.582673	-0.89603	-0.404659	1.04358	0.036634	-0.595747	-0.533294	0.572447	0.367283	-0.556109
3-methylcrotonylglycine	227	106	Amino Acid	Leucine, Isoleucine and Valine Metabolism	31940	LC/MS (+)	2580	158.081	33008-07-0	169485		-1.11985	1.30564	-0.999507	2.22324	HMDB00459	8.56714	8.629	1.51615	4.1651	-0.999507	-0.999507	0.893565	1.38524	-0.999507	-0.999507	-0.119779	0.948839	-0.0513843	-0.999507	-0.999507	-0.383685	0.857698	1.21139	0.774944	1.21388	-0.999507	1.36973	0.621497	0.75836	0.0645132	-0.999507	0.65704	0.847378	-0.999507	0.136016	-0.183988	-0.298669	0.84811
X - 20006		185			43782	LC/MS (-)	4953.6	329.233				-0.078129	0.979885	-1.69456	3.35928		0.414967	0.692064	0.910417	0.35877	-0.282023	0.152908	0.892576	-0.149401	-0.682936	-0.781664	-0.897985	-1.69456	2.29547	0.598262	-1.69456	0.388033	-0.739654	-0.57652	1.24874	0.422785	0.174337	-0.232613	-0.748566	0.83768	-0.467457	-0.300086	0.430318	0.296887	0.107203	-1.13244	-0.660048	-0.0301264	-0.44049
pipecolate	86	200	Amino Acid	Lysine Metabolism	1444	LC/MS (+)	1120	130.086	4043-87-2	849	C00408	0.166482	0.933666	-1.6802	2.57913	HMDB00070	-0.597961	-0.31694	-0.033993	1.47499	-0.17831	-0.744196	0.888951	-1.06645	1.59137	1.20732	-0.624787	-0.260996	1.15085	0.00195449	-0.0898325	0.425361	1.13906	2.39071	0.71781	0.390055	1.75527	0.0690184	0.495868	0.543251	0.738677	1.17295	-0.93975	-1.41282	-1.67219	-1.04062	-0.458943	-1.01437	-0.493021
1,5-anhydroglucitol (1,5-AG)	735	200	Carbohydrate	Glycolysis, Gluconeogenesis, and Pyruvate Metabolism	20675	LC/MS (-)	808	163.061	154-58-5	64960	C07326	-0.306443	0.867924	-3.13564	1.70895	HMDB02712	1.06868	-0.379988	1.29262	0.69112	1.56099	-2.17369	0.8889	0.672109	0.756955	0.514324	-0.156284	-0.0160787	-0.0298783	0.847176	-0.154122	0.810653	-0.175942	-4.3504	-1.51452	-4.35932	0.353075	-2.94032	-5.71576	-1.06721	-3.56643	0.334829	0.305373	0.738842	0.445101	0.79671	-0.993616	-0.599941	0.0545868
X - 15461		195			37709	LC/MS (+)	2125	160.097				-0.0947039	1.07884	-2.17429	2.47583		-0.0573786	1.06378	1.4895	0.142067	-0.838711	-0.386558	0.878937	1.09132	0.218323	0.43414	0.144108	2.90084	-0.356229	-0.0826627	0.0557481	-1.36229	0.591509	2.58525	1.07859	0.138425	-0.440514	0.159308	-0.0795341	1.1483	-0.215623	-0.995099	0.807448	0.200556	0.406473	-0.652684	-0.975362	0.437503	-0.320396
X - 16572		146			39145	LC/MS (-)	4157.1	155.108				-0.326226	0.835199	-1.58239	1.61868		2.21663	1.40543	1.04849	0.312352	0.359169	2.47329	0.875362	-0.107477	-1.58239	-1.58239	-1.58239	0.186876	-1.58239	-1.58239	0.094262	0.430536	-1.58239	-1.58239	0.43198	-1.10315	-1.58239	1.14893	-1.58239	0.0162834	-1.58239	0.208231	-1.58239	0.984723	-0.0476914	1.69462	-1.58239	-0.186669	0.687029
5-sulfosalicylate	2799	76	Xenobiotics	Drug	21107	LC/MS (-)	733	216.981	97-05-2	7322	C16199	-2.92821	2.80621	-0.796581	2.37395	HMDB11725	-0.796581	-0.796581	-0.796581	-0.796581	1.13872	-0.796581	0.848024	-0.796581	1.26243	-0.796581	-0.796581	-0.796581	-0.796581	-0.796581	-0.796581	-0.796581	-0.796581	-0.796581	-0.796581	0.370715	-0.796581	1.11208	1.12869	-0.796581	-0.796581	1.49296	-0.796581	-0.796581	-0.796581	-0.796581	-0.796581	-0.796581	-0.796581
X - 12221		99			33642	LC/MS (-)	1468	203.997				-1.01779	1.44109	-0.723477	3.62073		0.869481	0.286624	-0.723477	0.845579	0.249806	-0.0241594	0.84475	-0.723477	-0.723477	-0.723477	-0.723477	-0.723477	1.41887	0.022222	1.50461	0.544375	-0.723477	1.62582	2.58103	-0.43629	0.582465	1.38207	-0.723477	1.19329	-0.723477	-0.723477	-0.723477	0.459321	-0.256635	-0.723477	-0.723477	-0.723477	0.217679
2-hydroxyibuprofen	2781	36	Xenobiotics	Drug	43330	LC/MS (+)	4470.7	240.159	51146-55-5			-4.73977	2.231	-0.427205	3.37811		-0.427205	0.912399	-0.427205	-0.427205	-0.427205	4.86501	0.844512	-0.427205	-0.427205	-0.427205	-0.427205	-0.427205	-0.427205	-0.427205	-0.427205	-0.427205	-0.427205	-0.427205	-0.427205	-0.427205	-0.427205	-0.427205	3.29879	-0.427205	-0.427205	1.63178	-0.427205	-0.427205	-0.427205	-0.427205	1.88456	3.87095	-0.427205
X - 17185		145			39855	LC/MS (-)	3069.1	215.002				-0.870166	1.89075	-1.25894	2.6247		0.668313	-0.235476	-1.25894	1.64622	0.729837	-0.044916	0.843733	1.28425	-0.498191	-1.25894	0.342055	2.64484	0.542927	1.32162	1.43591	1.11098	-0.718744	-0.398615	0.240986	-1.25894	-0.552286	0.409624	-1.25894	-1.25894	-1.25894	-0.142661	0.181882	-1.25894	-0.248102	0.232587	-1.25894	-0.898003	1.7215
taurocholate	1650	189	Lipid	Primary Bile Acid Metabolism	18497	LC/MS (-)	5122	514.284	145-42-6	6675	C05122	-0.104506	2.65624	-2.0587	2.31045	HMDB00036	-0.694926	0.558078	0.64075	-0.237835	-1.5426	1.14303	0.835067	-0.214905	-1.72429	-1.07778	0.679982	-1.15528	1.17196	0.293071	0.0695306	-0.312187	-0.539636	0.399398	2.68318	-0.979986	-1.00485	-0.351721	-0.949736	2.06037	-1.58422	-2.0587	0.283981	0.143103	-0.926924	-1.63218	-1.54025	-2.0587	0.167415
pyrophosphate (PPi)	935	197	Energy	Oxidative Phosphorylation	2078	GC/MS	1642.3	451	1466-09-3;2466-09-3	644102	C00013	-0.596554	1.46344	-3.2912	1.83288	HMDB00250	0.856214	0.57882	-0.626287	0.599268	1.10777	-3.2912	0.829049	-0.6071	0.207561	0.785488	-0.225337	0.476223	0.643497	0.474635	0.917846	0.407637	0.493558	0.42201	1.56125	0.600781	0.795163	0.505777	0.0948803	0.873805	1.1194	-0.492054	0.177949	0.536541	0.1993	0.952024	0.79002	0.420699	0.917335
X - 14473		200			36399	LC/MS (+)	3363	211.144				0.212476	0.978415	-2.07693	3.57435		0.837403	-0.242941	0.254279	0.0558567	0.474103	1.14958	0.826215	0.354003	-0.217163	-1.11332	-0.903789	1.91338	0.493142	1.05367	-0.214852	-0.265112	-1.26701	-0.445813	-1.79449	-0.217163	-1.14923	-1.12278	-1.78189	-1.04188	-0.295753	-0.69813	-0.435689	-0.0116661	0.262241	-1.01118	-0.900806	-0.491163	-0.239164
X - 17359		90			40167	LC/MS (-)	4607.5	541.265				-0.762763	0.651546	-0.621692	3.90584		0.606024	-0.0684497	-0.621692	-0.603835	1.92487	-0.621692	0.824293	-0.621692	-0.621692	0.525903	1.67106	3.9942	-0.621692	-0.621692	-0.621692	1.86676	-0.621692	-0.621692	-0.621692	0.952104	-0.621692	2.36182	-0.621692	-0.621692	-0.621692	-0.621692	-0.621692	-0.621692	-0.621692	1.38462	-0.621692	-0.621692	0.734766
theobromine	2408	197	Xenobiotics	Xanthine Metabolism	18392	LC/MS (+)	2136	181.072	83-67-0	5429	C07480	-1.42349	3.85398	-1.62318	1.77761	HMDB02825	1.33953	0.377758	0.369355	1.28604	1.28919	0.905841	0.823479	0.25279	1.01953	0.469231	0.497539	0.430836	-1.30173	-0.336048	-1.11957	0.634288	-1.44411	1.33326	-1.28735	0.548715	-0.907972	0.472136	-0.373702	-1.22039	0.26507	0.698983	-0.55641	-0.582472	1.31353	0.725988	-1.62318	-1.07215	-1.0569
2-palmitoleoyl-GPC* (16:1)*	1347	191	Lipid	Lysolipid	35819	LC/MS (+)	5482	494.324				-0.355088	0.821769	-2.1007	2.7236		1.25573	-2.1007	-0.239228	0.384798	0.396928	2.77986	0.822287	-0.757083	1.22969	1.91104	-0.120629	0.66672	-2.1007	0.331224	0.683761	0.850735	0.310767	3.28747	-0.651757	0.432102	0.111066	-2.1007	-1.6835	0.0101276	-0.348356	1.45822	0.73787	1.3001	0.381717	0.680503	1.90195	0.749551	0.462494
X - 18718		188			41997	LC/MS (+)	1750.5	237.087				-0.0637598	0.823923	-2.04285	3.01054		0.885907	-0.239711	-0.254925	-0.0125344	-0.543768	2.11478	0.81695	-0.171706	-1.28338	-1.69449	0.0823025	0.913342	1.24516	0.0724548	0.51356	-2.04285	-0.630255	-1.14526	-1.29604	-0.927841	0.96338	-2.04285	-2.04285	-0.898547	-2.04285	-0.721722	-0.193356	0.250798	-0.670197	-0.590748	0.214865	0.363221	-0.818387
X - 16103		188			38546	LC/MS (-)	659.1	99.0087				0.172393	0.814039	-2.12634	1.96275		0.521186	-1.06193	0.485013	-1.24737	0.810089	0.802017	0.816347	0.0833414	0.232269	-0.290168	-0.789692	-2.12634	-0.751604	-0.550812	-0.887736	-0.50107	-1.96676	0.0128051	-0.13275	0.0631968	0.378832	0.684768	-0.199585	0.660875	0.211594	-2.08858	-1.32508	-0.954356	-1.76177	0.527754	-0.820953	-0.763913	-2.12634
X - 17137		127			39800	LC/MS (-)	3465.5	449.204				-0.635666	1.24739	-1.37565	2.20357		0.897375	0.509599	0.276491	0.960183	-1.37565	-1.37565	0.814778	-1.37565	-1.37565	0.439225	0.38019	0.433077	0.361128	0.741089	-1.37565	-1.37565	-1.37565	0.040947	-1.37565	0.260121	0.359112	0.716998	-1.37565	-1.37565	-1.37565	0.394872	-1.37565	1.26464	0.435986	-1.37565	0.503517	-1.37565	0.2564
1-linoleoyl-GPI* (18:2)*	1412	185	Lipid	Lysolipid	36594	LC/MS (-)	5487	595.289				-0.170789	0.732835	-1.8724	2.37908		-1.31385	-0.613825	-0.458246	-1.8724	0.600662	-1.69675	0.803185	-0.569121	2.20783	0.941072	-0.895175	0.335198	-1.48405	0.193569	-1.25418	-0.768396	0.735711	0.905974	-0.804381	0.14031	0.783286	2.16434	-1.0867	0.272913	-0.618222	0.501825	1.14077	1.96482	-1.82887	0.182659	0.786841	0.569055	0.59991
isoleucylvaline	524	196	Peptide	Dipeptide	40049	LC/MS (+)	2202	231.17	41017-96-3	5246011;435949		0.432568	2.87397	-1.77351	2.16635		0.27186	-0.0472208	-0.568572	1.75815	-1.02594	-1.77351	0.800963	1.19455	0.941691	-0.697143	1.32171	2.08082	1.89299	1.4682	-0.913427	1.08595	-0.643112	-0.171307	1.04267	-0.0962427	1.75729	-0.495385	-0.419711	-0.578874	-0.494969	-0.807146	2.04093	0.849576	-0.478501	-1.27591	0.781683	-0.010077	0.579573
1-linoleoyl-GPE (18:2)*	1391	200	Lipid	Lysolipid	32635	LC/MS (-)	5725	476.278		52925130		-0.202304	0.89671	-2.82674	2.51161	HMDB11507	0.525063	0.816373	-0.217909	1.65386	0.0279611	-1.55284	0.798473	0.696749	-0.408284	0.0997447	-0.924566	-0.731026	-1.24052	0.410508	-1.28982	0.2223	-0.50042	0.558722	0.748414	1.3463	1.44664	0.610297	-2.72172	-0.891732	1.12228	0.50235	-0.396721	0.681384	-0.137915	-1.19642	-0.444552	-2.08812	-0.230863
taurodeoxycholate	1661	136	Lipid	Secondary Bile Acid Metabolism	12261	LC/MS (-)	5243	498.289	207737-97-1	2733768	C05463	-2.62495	3.50132	-1.14039	1.61144	HMDB00896	0.869921	0.738992	0.50691	0.454773	0.053409	-1.14039	0.78407	0.749702	-0.129308	0.0781742	0.912977	0.291816	-1.14039	0.977488	0.617669	0.744796	-1.14039	1.1282	-1.14039	0.900802	0.513426	0.564848	0.189181	1.00222	0.526456	-1.14039	0.37886	1.54987	0.71471	-0.105791	-0.215504	-0.51993	0.918781
1,2-dipalmitoylglycerol	1466	163	Lipid	Diacylglycerol	35727	GC/MS	2600	313.3	40290-32-2	99931		-0.460011	0.990772	-1.48974	2.01338	HMDB07098	2.6696	1.38946	-1.48974	1.44584	-0.294961	-0.44215	0.775137	0.487382	0.450682	0.990973	-0.911718	0.391561	-0.000175462	0.452402	-1.48974	0.197561	0.441494	-0.359729	0.677121	1.7626	1.02014	-0.152495	-1.48974	0.493585	1.89587	-0.773696	-1.48974	0.576872	-0.0308206	0.258206	0.228298	-1.48974	0.774116
tryptophylasparagine	645	151	Peptide	Dipeptide	40661	LC/MS (+)	1963	319.14	175027-11-9			-1.6723	3.11088	-1.23883	2.02903		0.758485	-0.161143	-1.23883	0.965631	-0.993228	-0.981805	0.771065	0.938708	0.572034	-0.00116155	1.61067	2.12132	1.2936	1.61922	-0.474028	0.631605	-0.361315	-1.23883	0.182723	-0.0685032	0.932705	-1.23883	-1.23883	-1.23883	-0.590362	0.0976555	1.67159	1.0862	-0.162268	-1.23883	0.35693	0.494255	0.494699
3-dehydrocholate	1685	113	Lipid	Secondary Bile Acid Metabolism	31900	LC/MS (-)	5050	405.265	2304-89-4	159655		-1.11998	1.55103	-0.853199	3.43194	HMDB00502	0.659983	-0.853199	0.536208	0.93498	0.517738	1.27194	0.767608	-0.853199	1.40429	-0.853199	-0.853199	0.970523	-0.853199	-0.853199	-0.853199	-0.853199	-0.853199	-0.853199	0.393665	-0.853199	-0.853199	1.39052	-0.853199	-0.853199	-0.853199	-0.853199	-0.853199	-0.853199	-0.853199	-0.853199	0.861305	-0.28746	-0.853199
N-acetylthreonine	15	191	Amino Acid	Glycine, Serine and Threonine Metabolism	33939	LC/MS (-)	846	160.062	17093-74-2	152204	C01118	-0.252417	0.734693	-2.0847	2.27406		-0.498868	1.65473	-0.124491	0.343567	-0.417765	-0.563939	0.760599	1.87227	0.325111	-0.407729	0.345644	1.70772	0.387032	0.970412	-0.576182	0.399425	-0.947273	-0.575557	-0.137119	-0.881979	0.758102	-0.770899	-2.04793	-0.997804	0.0147231	-2.00418	-1.46866	-2.01628	-2.0847	-1.28837	-1.74453	-0.817931	-1.65366
2-hydroxyglutarate	1054	197	Lipid	Fatty Acid, Dicarboxylate	37253	GC/MS	1576	247	40951-21-1	43	C02630	-0.118891	0.701649	-3.19475	3.19675	HMDB00606	0.672822	0.548684	-0.622343	0.540108	-0.873748	7.24687	0.760097	0.316682	3.74445	0.722522	0.262344	0.483083	1.28608	0.0332742	0.955423	-0.302006	0.166935	0.175072	0.563767	-1.41301	-0.0381142	0.172199	-3.19475	-0.144304	0.396113	0.0725039	0.412939	0.169445	-0.167249	-0.00617193	-1.08049	-0.351101	-0.104669
X - 17422		79			40247	LC/MS (+)	3684.5	471.196				-2.63511	1.81922	-0.64592	2.74822		-0.64592	1.58028	1.7355	-0.64592	-0.64592	-0.64592	0.754922	-0.47857	-0.64592	-0.64592	0.275502	-0.64592	-0.64592	2.29018	-0.64592	-0.64592	-0.64592	-0.527224	1.61671	-0.64592	0.0427816	-0.64592	-0.64592	-0.64592	-0.64592	0.612025	1.48572	1.6137	-0.64592	0.394725	-0.64592	1.89637	-0.64592
theophylline	2409	142	Xenobiotics	Xanthine Metabolism	18394	LC/MS (+)	2495	181.072	58-55-9	2153	C07130	-2.8169	3.75435	-1.12536	2.1042	HMDB01889	0.485658	-1.12536	1.11694	0.929407	1.2013	1.13241	0.750304	0.652105	1.38352	1.45501	-0.313968	0.577242	-1.12536	-0.517789	-1.12536	-0.256396	-1.12536	0.15533	-1.12536	0.50504	-1.12536	0.990247	0.266829	-1.12536	0.179079	1.63285	-0.396361	-1.12536	0.635258	0.802776	-1.12536	-1.12536	-1.12536
ribitol	773	189	Carbohydrate	Pentose Metabolism	15772	GC/MS	1692.4	217	488-81-3	6912	C00474	-0.0675983	0.529432	-1.80885	3.21213	HMDB00508	0.504767	-1.54528	1.03925	-0.060354	-0.910758	7.88685	0.742994	0.21414	0.13665	1.14877	0.136316	1.07332	0.431108	0.634093	0.868522	0.5018	-0.654291	-0.218107	0.593096	-0.151712	-1.80885	-0.508898	-1.80885	0.995661	0.383929	-0.185222	-0.217303	-0.461949	-0.66086	-0.210627	-0.212917	-0.607646	-0.00643632
X - 10445		195			32894	LC/MS (+)	1939	250.093				-0.104077	0.670375	-2.57379	2.75167		0.438607	1.08751	0.0163116	0.268979	-0.550046	5.78361	0.741139	1.55689	0.626655	0.879115	-0.442754	-0.366691	1.24877	-0.0206835	1.00488	0.30254	-1.00298	0.327874	0.276948	1.03895	0.63219	0.367233	1.74567	2.0801	0.244696	-0.244318	-0.359741	0.856492	1.04134	-0.5346	-2.57379	-2.57379	-0.420662
1,6-anhydroglucose	2513	181	Xenobiotics	Food Component/Plant	21049	GC/MS	1679.5	204.1	498-07-7	2724705		-0.831031	2.07423	-1.42469	2.8711	HMDB00640	0.526243	-1.42469	-1.42469	0.147279	0.527261	-0.631114	0.739165	0.742338	-0.623998	0.640487	0.722246	1.05922	-1.42469	0.310374	1.23374	0.275904	0.945518	0.577559	1.26202	1.25869	0.394267	0.417093	-0.28337	1.73084	0.364038	-0.267791	1.11664	1.45176	0.386882	-0.301976	-0.407481	-1.40245	0.383801
campesterol	1525	143	Lipid	Sterol	39511	GC/MS	2353	343.4	474-62-4	173183	C01789	-0.824339	1.22835	-1.24409	1.82192	HMDB02869	0.718473	0.429005	-1.24409	1.34837	-1.24409	-1.24409	0.731896	-1.24409	1.27892	0.904494	-0.431641	1.11875	0.761509	-0.313832	-0.278279	1.75477	0.663037	-1.24409	1.68463	0.49615	-1.24409	0.600039	-0.138956	0.697644	0.976144	-0.297555	0.522829	0.634548	-1.24409	0.830715	0.556242	0.774367	-1.24409
X - 13081		200			34773	LC/MS (+)	5088	304.299				0.0483397	0.421145	-1.27422	5.97338		3.67503	-0.660702	-0.190753	0.593025	-0.950678	2.88395	0.726916	0.30772	0.851536	0.4802	-0.114782	-0.326792	2.2075	-0.596853	10.6625	-0.574587	-1.04339	0.124317	-0.114782	-1.65426	-0.592577	-0.108819	0.860098	-0.842937	-0.70364	0.387112	-0.239239	-0.426969	-0.257147	0.204298	2.00416	0.17302	-0.484933
caproate (6:0)	938	200	Lipid	Medium Chain Fatty Acid	32489	LC/MS (-)	2766	115.076	142-62-1	8892	C01585	-0.0211977	0.451045	-2.65666	3.9548	HMDB00535	1.37852	2.74262	0.284128	-0.411841	-2.18603	2.53074	0.721579	0.166601	3.11175	-0.0634607	-0.343077	-0.122598	0.226023	-0.482912	-0.732406	0.0469968	1.83614	-1.78827	-1.89508	0.359555	-1.42334	-1.38219	-1.46768	-1.52917	-0.618068	0.0520817	-0.360582	-1.32382	-0.845262	0.644509	-0.648315	0.307918	-0.718702
paraxanthine	2407	147	Xenobiotics	Xanthine Metabolism	18254	LC/MS (+)	2444	181.072	611-59-6	4687	C13747	-2.97033	3.86905	-1.11699	2.30047	HMDB01860	0.864398	-0.400187	0.785483	1.26419	0.974413	1.21457	0.720076	0.88358	1.24868	1.46829	-0.592015	0.64094	-0.99794	-1.11699	-1.11699	0.276427	-1.11699	0.749058	-1.11699	0.102457	-1.11699	1.10955	-0.000683724	-0.871034	-0.168319	1.63087	-1.11699	-1.11699	0.767715	0.822331	-1.07944	-1.11699	-0.961171
X - 12206		199			33627	LC/MS (-)	654	254.982				-0.0265572	0.652387	-3.50014	2.57619		0.433987	-0.404103	0.35835	-1.02594	1.69619	-3.50014	0.718525	0.582013	-0.133733	-0.356314	1.03625	0.415396	0.417444	0.379107	1.79431	-0.263164	-0.0927321	1.48534	0.0407077	-0.386674	0.173329	-0.580697	-0.807385	0.186757	0.204443	-1.03571	-0.696995	-0.504649	0.322567	1.4058	-0.708329	-1.21129	-1.51327
X - 16938		200			39521	LC/MS (-)	2008.8	233.103				0.10072	0.566991	-2.09673	4.58015		-0.177639	0.373647	-0.152452	0.991921	-0.0455891	-4.20418	0.716364	0.854482	-0.285114	0.0041862	-0.630919	-0.830708	0.29439	-0.187209	0.488689	-1.20297	-0.493496	0.257068	-0.656254	0.202097	0.28988	0.878778	-2.67078	-0.363588	0.0647456	-0.128971	0.0376218	0.494295	-0.527231	-0.658657	-0.523678	-0.310501	0.15664
tryptophan betaine	210	155	Amino Acid	Tryptophan Metabolism	37097	LC/MS (+)	2464	247.144	20671-76-5	442106	C09213	-0.243471	2.80182	-1.72254	1.70655	HMDB61115	0.738603	-0.916544	-0.783529	0.387769	1.17663	0.980669	0.715306	-0.481305	-0.133753	-0.271856	0.815535	0.29286	-0.424732	0.151268	0.336367	-0.123288	-1.72254	-1.19563	-1.72254	-0.653093	-1.72254	-1.72254	-1.72254	-1.72254	0.769922	-1.72254	-0.0397449	-0.610039	-1.51765	-1.72254	-1.72254	-1.27378	-0.678091
X - 14364		147			36406	LC/MS (+)	3413	277.118				-0.491764	1.18561	-1.02073	3.325		1.11139	0.516195	-0.338696	-0.113185	-0.984044	3.25691	0.714135	-1.02073	-0.892528	-1.02073	-0.798086	0.480684	0.986468	0.366717	1.03769	-1.02073	-0.503295	-0.734091	0.414777	-1.02073	1.4341	0.0126877	-1.02073	-0.201971	-1.02073	-1.02073	0.663959	-1.02073	-1.02073	0.0666243	0.679945	1.53602	-0.585385
2-palmitoylglycerol (16:0)	1447	89	Lipid	Monoacylglycerol	33419	GC/MS	2108	129	23470-00-0	123409		-0.830847	0.901653	-0.666951	3.21065	HMDB11533	1.49403	1.52799	0.784299	1.56158	-0.666951	-0.666951	0.698304	1.2129	2.86942	2.43186	-0.666951	-0.666951	-0.133381	0.62835	-0.666951	0.883079	-0.666951	-0.666951	-0.666951	-0.666951	-0.666951	-0.666951	-0.666951	-0.666951	1.00003	-0.666951	0.900854	0.124054	1.06693	2.22315	1.27988	0.570962	0.783857
cholesterol	1502	200	Lipid	Sterol	63	GC/MS	2316.9	329.3	57-88-5	11025495	C00187	-0.0438324	0.268753	-3.39091	3.14759	HMDB00067	0.404702	1.60688	0.659943	0.260301	-0.51714	-0.362653	0.691492	-0.0715417	0.539898	0.541058	-1.72523	0.666237	0.645585	-0.201439	0.361912	0.381677	0.313023	-0.735089	0.566957	1.71927	1.11735	-0.00566175	-5.39399	0.864957	1.69631	-0.656353	-0.733394	0.20942	-0.444478	1.06595	-0.425653	-0.261989	-0.144893
mannitol	849	162	Carbohydrate	Fructose, Mannose and Galactose Metabolism	15335	GC/MS	1839	319.1	69-65-8	6251	C00392	-0.877392	1.90992	-1.06233	3.06471	HMDB00765	0.442343	-0.0967736	-0.223586	0.183175	3.18558	-1.06233	0.674682	-1.06233	0.126858	0.418039	0.442512	2.89982	0.036819	1.14949	0.696496	-0.154501	0.909459	2.69767	1.00533	1.1409	1.74185	1.08144	0.618056	-1.06233	1.0564	0.0583737	0.134409	-1.06233	0.0130984	-1.06233	-1.06233	3.29053	0.490492
hypoxanthine	2117	200	Nucleotide	Purine Metabolism, (Hypo)Xanthine/Inosine containing	3127	LC/MS (-)	1313	135.031	68-94-0	790	C00262	0.0623985	0.596209	-2.65733	2.08881	HMDB00157	1.92315	1.52671	-0.0215107	0.233	-2.33967	5.25607	0.674155	-1.54439	-1.31753	-1.20627	-0.709451	3.41853	0.987302	-1.175	1.27343	0.721544	-0.717515	-0.228428	2.0224	-1.53614	-2.20656	-0.257918	-1.39291	-0.521994	-0.845594	-0.882884	-0.284991	1.13773	-1.43316	0.7323	-0.795929	-0.2087	-0.123536
indolepropionate	183	171	Amino Acid	Tryptophan Metabolism	32405	LC/MS (+)	4150	190.086	830-96-6	3744		-1.40337	3.05832	-1.89642	1.42366	HMDB02302	0.166185	-0.00908087	-0.28071	0.35206	0.60298	-1.15634	0.672713	0.798925	0.345323	0.427293	0.715101	1.49495	0.310532	0.322617	-0.576815	-0.354318	-1.89642	0.2547	-1.89642	0.586004	0.389343	-0.344237	1.40573	-1.89642	0.427984	-0.272103	-0.8688	-1.08041	-0.0264408	-1.21749	0.78414	0.579147	0.81112
taurochenodeoxycholate	1653	199	Lipid	Primary Bile Acid Metabolism	18494	LC/MS (-)	5218	498.289	6009-98-9	387316	C05465	0.147132	2.43426	-2.42177	2.1475	HMDB00951	-0.280021	0.637066	0.993244	0.00808094	-1.66374	0.818627	0.671782	0.159926	-1.99576	-0.925045	-0.0980703	-0.744933	0.906554	0.654991	0.145954	-0.212532	-0.960229	-0.0651832	2.23728	-0.762748	-1.16322	-0.825533	-1.02251	1.86464	-1.51304	-1.17626	0.367245	-0.0931493	-0.65565	-1.67806	-1.8937	-2.37803	-0.410155
X - 12112		194			33527	LC/MS (+)	1243	142.086				0.215988	1.07809	-2.22682	2.05838		1.20989	-0.346465	0.234099	-0.203803	-1.18293	1.20911	0.669871	0.0147198	-0.0694729	0.201212	0.183602	-0.585508	-0.988232	-0.161291	-0.9108	0.077404	-1.12129	-0.389767	-1.54496	-0.921667	-1.9053	-2.34097	-1.35368	-2.41263	-0.0902215	-1.46531	-1.12396	-0.787567	-0.812856	-1.22209	-1.82034	-2.41263	0.111403
X - 12411		163			33839	LC/MS (-)	1077	195.033				-0.189706	1.11858	-1.16765	2.79973		0.169596	-1.16765	0.119537	-0.236435	0.843706	1.21828	0.664218	0.212951	-1.16765	-1.16765	0.218671	1.87613	0.794041	0.635746	0.38795	-0.905583	0.102492	1.37725	0.258943	-0.326505	-0.215072	0.200852	-1.16765	-0.104835	-0.457286	-0.550059	-1.16765	-0.376388	-1.16765	-0.254263	-1.16765	-1.16765	1.02804
X - 11538		200			32855	LC/MS (-)	4920	311.222				0.186856	1.15235	-2.83099	4.32547		0.0637722	0.88882	0.651613	1.13502	-0.638877	-0.705313	0.653917	0.264065	-1.01767	-0.763996	-0.981118	0.296547	-0.906656	-0.500987	-0.998139	1.00347	-1.26875	-0.162153	-0.0620372	-0.715212	-0.485391	-0.446378	-2.64146	-0.53161	-0.257742	0.269071	0.35274	1.62189	0.229448	-0.182375	0.788737	0.808113	-1.07726
creatine	328	200	Amino Acid	Creatine Metabolism	27718	LC/MS (+)	758	132.077	57-00-1	586	C00300	0.00155718	0.688884	-3.10844	1.61875	HMDB00064	0.346215	0.930313	0.73411	-0.372357	-2.80301	2.06223	0.6536	1.21358	1.00866	1.21707	0.756199	-0.488692	0.671897	-0.00226045	0.916295	-2.81263	0.852867	2.28904	-0.648827	0.460044	-0.0955916	-1.25909	-0.683081	-0.0664145	-0.03211	-0.845497	0.851425	0.282598	-0.180744	0.583135	1.86232	2.21193	1.08934
X - 14320		154			36246	LC/MS (+)	2501	295.128				-0.622574	1.77758	-1.36737	2.3164		1.45296	0.935179	-0.216409	0.632582	-1.36737	1.07491	0.650753	0.630683	-0.0610468	0.103227	0.371144	1.8077	1.22443	0.397298	0.350238	-0.0322153	-0.672567	-1.36737	0.371355	-1.36737	1.76538	0.319131	-1.36737	-0.709701	-0.272432	0.331136	1.12906	0.136877	-1.36737	0.159562	-0.754945	0.264201	-0.0440772
1-palmitoylglycerophosphate	1424	200	Lipid	Lysolipid	34428	LC/MS (-)	5752	409.236	17618-08-5	6419701	C04036	0.259026	1.0832	-1.99051	2.66204	HMDB00327	-0.0782203	0.365601	-0.0675587	-0.584981	-0.239131	1.34341	0.646001	-0.722276	-0.90178	-1.01702	-0.855614	-1.19836	0.477992	0.656693	0.773335	-0.305436	-1.97685	-0.211506	-0.761584	0.696397	-0.521835	-0.0593468	0.412675	-0.430524	-1.01546	-0.758655	-0.485037	-0.322373	-0.262836	0.979396	-0.1169	0.0130467	-1.6588
N-acetyl-1-methylhistidine*	55	197	Amino Acid	Histidine Metabolism	43255	LC/MS (+)	1019	212.103				-0.138826	0.998811	-2.20282	3.65133		1.30313	-0.00139691	-1.13262	-1.52461	0.514648	0.553416	0.642311	-0.248685	0.695662	0.501654	1.72037	3.37305	-0.743914	0.149926	-0.96438	0.515033	-0.365928	-0.211831	-0.260226	-0.879026	0.0517474	-0.0253334	-2.20282	-0.432127	0.122479	-0.525362	0.358135	0.013792	0.197262	0.645175	0.103003	0.649033	-0.5361
X - 15668		195			37917	LC/MS (+)	3471	412.209				-0.0605251	0.736385	-2.44352	4.51761		0.242627	-0.602943	-1.04797	-1.00536	0.603282	2.05703	0.640931	0.670292	0.185192	-0.484758	0.102724	-1.18586	-0.738529	0.288527	-2.44352	-0.813426	-1.05543	0.752807	-0.708621	-0.211688	0.353151	0.821438	-0.870455	-0.99441	-0.374516	0.573142	-0.918126	0.388379	-0.111621	-0.432174	-0.575858	0.0641083	-0.319222
X - 20619		62			45220	LC/MS (-)	1581.4	218.997				-1.57545	1.15476	-0.557526	2.8309		-0.557526	-0.557526	-0.557526	2.02221	-0.557526	2.3762	0.625603	-0.557526	-0.557526	-0.557526	-0.557526	-0.557526	1.18319	1.2738	1.27527	0.593303	-0.557526	2.68156	-0.557526	-0.557526	0.835593	1.3643	-0.557526	-0.557526	-0.557526	-0.445787	1.50091	2.33069	-0.557526	0.613025	-0.557526	-0.557526	0.337339
X - 17303		124			40101	LC/MS (+)	1916.8	176.07				-0.700922	0.688786	-0.914443	3.07739		1.01762	-0.914443	1.09268	-0.914443	0.34185	2.05252	0.615883	1.33331	3.62697	3.26409	6.85471	2.29724	0.706669	4.49713	-0.914443	5.99846	0.981908	-0.914443	0.655612	1.01762	-0.914443	2.07171	-0.386459	1.32645	2.28752	0.947015	-0.914443	3.03895	1.89518	0.0155733	-0.914443	-0.914443	0.770432
X - 12544		187			34112	LC/MS (+)	4360	211.097				0.233291	1.51216	-1.85159	4.76895		1.01566	0.249434	0.204375	-0.671946	0.0935189	0.547759	0.615519	0.246101	-0.25835	-1.00948	0.104058	0.26295	0.316234	-0.0497428	-0.584426	1.2336	-0.992965	-0.334061	-0.804825	-0.477138	-1.23398	-0.952195	-0.927202	-1.5408	0.479635	0.391858	-0.0442793	-0.440379	1.07993	1.22301	-0.116249	0.145388	4.69213
glycylvaline	488	126	Peptide	Dipeptide	18357	LC/MS (+)	1572	175.108	1963-21-9	97417		-0.358593	1.25895	-1.23513	3.77482	HMDB28854	0.783287	-0.0644306	-1.23513	0.409833	-0.726178	2.91372	0.609387	0.647571	-0.593815	-1.23513	-1.23513	0.547509	2.1718	0.00853702	-1.23513	-0.58344	-0.181122	-0.18881	1.16686	-0.605444	1.19896	-0.435997	-1.23513	0.284834	-1.23513	-1.23513	-1.23513	-1.23513	-1.23513	-1.23513	0.275236	0.823587	-0.105931
methyl palmitate (16:0)	1081	185	Lipid	Fatty Acid, Methyl Ester	12091	GC/MS	1843.8	86.9	112-39-0	8181	C16995	-0.120514	0.70714	-1.80782	1.92815		-0.105729	-0.895537	-0.335251	0.173672	0.593325	0.815106	0.607692	-1.80782	0.232169	1.3066	-0.189349	2.6941	0.0912141	0.0959574	0.397264	0.208468	-0.806334	-0.646821	-0.538903	0.312869	-1.80782	0.0608871	-1.80782	0.546877	0.0640986	-0.643413	-1.6727	0.211865	-0.349365	0.0829362	-0.0159871	-1.14885	0.205566
X - 17162		104			39827	LC/MS (+)	4040.8	593.334				-1.3245	2.834	-0.932056	3.22268		0.467361	-0.932056	-0.932056	-0.932056	0.248323	-0.932056	0.607052	0.251503	0.967428	-0.0118871	0.997462	1.08445	0.0639864	-0.932056	-0.932056	0.709189	-0.932056	0.987836	-0.932056	-0.544164	-0.932056	1.11975	-0.932056	-0.932056	-0.932056	0.63042	0.963476	0.45357	-0.932056	-0.186567	0.254534	-0.400057	0.569084
X - 17010		149			39641	LC/MS (-)	3169.5	189.113				-0.347306	1.06523	-1.17949	2.97897		0.326038	0.671903	1.43689	0.163887	-0.173348	-1.17949	0.6061	0.326038	0.0216226	-1.17949	-0.440496	-1.17949	2.04289	0.753921	-1.17949	0.500089	-1.17949	-0.243967	1.04565	0.566569	0.299089	-1.17949	-1.17949	0.29319	-0.714332	-0.261218	0.404844	0.326038	0.414198	-1.17949	-0.0449099	1.99491	-0.738951
sucralose	2469	51	Xenobiotics	Food Component/Plant	36649	LC/MS (-)	3116	395.007	56038-13-2	71485	C12285	-1.87118	1.296	-0.433996	4.2454	HMDB31554	0.380597	-0.433996	-0.433996	1.09932	2.18392	-0.433996	0.603621	-0.433996	-0.433996	0.389417	1.72105	-0.433996	-0.433996	-0.433996	-0.433996	-0.433996	-0.433996	-0.433996	-0.433996	-0.433996	-0.433996	0.179823	-0.433996	-0.433996	-0.433996	-0.433996	-0.433996	-0.433996	-0.433996	0.50373	-0.433996	-0.433996	-0.433996
7-methylxanthine	2418	150	Xenobiotics	Xanthine Metabolism	34390	LC/MS (+)	1778	167.056	552-62-5	68374	C16353	-1.76478	3.03503	-1.10084	2.13958	HMDB01991	2.03436	0.342021	-0.173616	1.63269	1.25578	0.171732	0.601667	0.0130877	0.845203	0.434433	0.841175	1.5409	-1.10084	-0.427647	-1.10084	0.730533	-1.10084	1.58017	-0.671516	0.640886	-1.10084	0.581469	-0.0753439	-0.716641	-0.132374	0.798659	-0.832257	-0.866448	1.7365	0.929226	-1.10084	-1.10084	-1.10084
X - 14192		157			36118	LC/MS (+)	1582	260.197				-0.451358	1.32542	-1.40337	2.16927		1.21758	1.1879	-1.40337	0.815224	-0.870225	-0.138452	0.596468	0.0599717	-0.335481	-0.174249	0.373519	3.01424	2.33646	-0.221525	0.398754	1.16924	-0.952154	0.340539	1.37581	-0.332237	0.959047	0.15643	-1.40337	-0.0109268	0.290077	0.340539	2.21567	-0.043493	-1.40337	0.0853866	-0.260016	0.38256	0.112021
valylleucine	681	198	Peptide	Dipeptide	39994	LC/MS (+)	2503.3	231.17	22906-55-4	352039		0.156503	1.6796	-1.8109	2.23261		1.07105	-0.27561	-1.00321	1.64246	-0.563754	-1.3054	0.59273	0.880163	-0.0238943	-0.167439	0.453524	2.48391	1.78834	1.48601	-1.24956	0.562569	-1.44097	-0.68008	-0.0931785	0.201507	1.91104	-0.0751364	-2.09013	0.0557275	-0.0121025	-0.61125	1.80914	0.537655	-0.0712794	-1.33973	1.81434	0.540939	-0.404084
asparagylvaline	434	83	Peptide	Dipeptide	42028	LC/MS (-)	1310	230.115	145314-87-0			-1.10219	1.13953	-0.684601	3.07849		1.67326	0.0941479	-0.684601	2.27913	-0.684601	-0.684601	0.59261	0.161652	-0.684601	-0.684601	-0.684601	3.15709	4.83898	-0.466517	-0.684601	-0.0652559	-0.684601	-0.684601	-0.0186046	-0.684601	1.87103	-0.361122	-0.684601	-0.684601	-0.684601	-0.684601	2.5671	-0.684601	-0.684601	-0.684601	-0.325587	-0.314165	-0.684601
X - 14808		200			36743	LC/MS (+)	1575	221.092				0.026786	0.561502	-1.7204	3.90171		-0.378565	-0.12678	0.314492	-0.0686939	-1.73687	3.10587	0.590745	-1.14303	-0.56157	-1.23222	-0.470949	0.242621	2.66992	-0.266474	0.246629	-1.43682	-0.913365	-0.933173	0.37129	-1.9611	-0.667436	-3.22471	-4.59729	-0.537581	-1.76617	-1.61617	-0.400086	-0.0477042	-1.06028	-0.326659	0.604303	1.77309	-1.26793
2-arachidonoyl glycerol	1457	195	Lipid	Monoacylglycerol	19266	LC/MS (-)	5955	303.233	53847-30-6	5282280	C13856	-0.284757	1.40013	-3.85572	1.64902	HMDB04666	0.148484	0.438541	1.07398	0.957708	1.25888	0.280396	0.579519	0.199126	0.0137097	0.693259	-1.56811	0.00169059	-0.106038	0.203379	0.364751	0.629662	-0.0113761	-3.85572	0.190186	-0.425772	0.206567	-0.906891	-2.41778	-2.37403	-1.60074	0.751633	-0.270296	-1.14769	-0.840048	0.911972	-0.0848196	-0.354066	2.08574
X - 12092		200			33507	LC/MS (+)	1142	144.102				0.00292544	1.09442	-2.10658	2.78538		0.907787	0.661586	-1.6443	-0.405933	0.0614676	0.186753	0.578487	0.892557	0.551247	0.361754	0.489556	2.11688	-0.431188	0.345869	-0.600126	-0.0868132	0.0611373	0.946522	0.0361821	0.964817	0.331384	-0.712639	-0.339938	0.227831	1.14389	-1.46182	-0.284869	-0.475564	-0.289023	-0.393432	-0.445337	-0.867568	1.2341
4-androsten-3beta,17beta-diol disulfate 2*	1608	195	Lipid	Steroid	37203	LC/MS (-)	4073	224.062		10634	C04295	-0.886497	2.43332	-1.97343	2.54216	HMDB03818	0.0726672	0.430379	0.303499	-0.146102	1.31055	1.94378	0.577453	0.129992	1.09208	0.406025	1.05197	1.53705	-0.687457	-1.39866	-0.0983416	0.364316	-0.663654	1.15293	2.12189	0.615893	1.04904	0.969289	-0.125826	1.64111	0.645983	-0.976544	-0.903239	-1.97343	-0.0133154	-1.43738	-0.408317	-1.11034	-0.441943
seryltyrosine	627	170	Peptide	Dipeptide	42077	LC/MS (+)	1714	269.113	21435-27-8	4575735		0.063102	1.96643	-1.4823	3.07662		0.764095	-1.4823	-0.728499	1.34212	-1.4823	-0.237514	0.568828	-0.338141	-0.677116	-1.4823	0.4814	1.86023	2.15579	1.02568	0.208768	0.153112	-0.451655	-1.15572	-0.0320896	-0.366402	1.51629	-0.868877	-0.676672	-0.376417	-0.91264	-0.978414	2.00313	0.098769	-1.4823	-1.4823	-0.0794868	0.724024	-0.672885
X - 13429		152			35187	LC/MS (-)	4880	263.628				-0.839531	2.17282	-1.23229	2.17486		0.569361	0.24503	-1.23229	0.376444	0.271712	-1.23229	0.563145	0.147364	-0.396227	0.241513	1.3017	-0.418091	-0.827704	0.0601906	0.19507	0.975367	-1.23229	1.44928	-1.23229	0.980865	0.320929	1.23602	0.337479	-1.23229	0.225173	-0.573261	-0.531511	0.605913	1.10895	-0.153986	1.36995	0.31686	1.16374
1-arachidonoyl-GPE* (20:4)*	1395	200	Lipid	Lysolipid	35186	LC/MS (-)	5731	500.278		42607465		0.0483453	0.691032	-2.31465	2.95681	HMDB11517	0.771608	1.77214	-0.247445	0.0798913	0.0731123	-0.765142	0.560501	0.135845	-1.36855	-0.437142	-0.846717	-1.25103	-1.78126	0.40665	-1.71527	-0.659863	-0.803799	-2.13624	0.523778	1.21073	0.564769	-0.471014	-3.60205	-1.57936	1.39444	-0.0108805	-1.64787	-1.17406	-0.648884	-0.930493	0.0374621	-1.62018	-1.16308
4-hydroxyproline betaine	2540	96	Xenobiotics	Food Component/Plant	38100	LC/MS (+)	746	160.097	515-25-3	164642;1550239		-1.7162	2.59773	-0.877475	3.034		-0.877475	-0.877475	-0.877475	0.340541	1.2131	-0.877475	0.553675	2.51576	1.31694	1.58379	1.33418	1.17659	-0.299187	1.99337	0.452595	-0.877475	-0.877475	-0.877475	-0.877475	-0.877475	1.00143	0.361516	-0.877475	-0.877475	2.07463	-0.877475	-0.877475	-0.877475	-0.877475	-0.877475	-0.877475	-0.877475	-0.877475
leucylglycine	530	198	Peptide	Dipeptide	40045	LC/MS (+)	1800	189.123	686-50-0	79070		0.371132	1.74364	-1.43781	3.28944		0.250363	-0.414767	-0.893015	1.72713	-0.850287	-1.85702	0.553112	0.437445	-0.0242091	-0.212849	-0.077663	2.98619	2.52115	0.542716	-1.39534	-0.212849	-0.6258	-0.332801	1.03916	-0.279411	1.78827	0.021126	-0.917047	0.627292	0.459472	-0.988454	2.87521	-0.343595	-1.29203	-1.48279	-0.208184	-0.0999719	-0.323657
X - 12689		197			34298	LC/MS (+)	1183	278.123				0.0234361	0.738429	-3.55893	2.37999		0.248627	0.632682	-0.998811	-0.164024	-1.75728	-0.334248	0.546441	-0.784089	-0.845666	-0.0317378	1.61421	3.86674	-0.0855995	-0.948154	0.0613214	-0.884309	-1.14968	-0.278527	-0.667468	-1.51401	-0.551409	0.402155	-3.30919	-0.646361	-1.9633	-3.55893	-0.789495	-0.112413	-1.58524	-2.89517	-1.53281	-1.02196	-2.07339
glycerate	758	200	Carbohydrate	Glycolysis, Gluconeogenesis, and Pyruvate Metabolism	1572	GC/MS	1360.7	189	600-19-1	752	C00258	-0.062472	0.744975	-2.567	1.88766	HMDB00139	0.756519	-0.370606	0.624302	-1.59107	0.904229	0.890208	0.54623	-0.388983	-0.0629477	-0.601226	1.29914	-1.36698	0.684047	0.508936	0.874315	0.0838578	-0.297659	0.148045	-0.142529	0.0838578	0.993987	0.153911	-1.03653	-0.605927	-0.023677	0.363022	0.552849	0.0838578	-1.08125	0.49205	-0.0947993	0.852428	-0.898129
1-oleoyl-GPI (18:1)*	1410	200	Lipid	Lysolipid	36602	LC/MS (-)	5577	597.305				-0.0471161	0.91922	-1.87467	3.16992		0.0811265	-0.723443	-0.739753	-0.0530581	0.59606	-0.515597	0.543211	-0.925972	0.761087	0.252298	-0.973459	-0.526895	-0.913955	-0.639	-0.91611	-1.08096	0.522236	0.041584	-1.66801	-0.744111	-0.948814	1.03802	-0.78022	-0.460102	-0.766944	0.944476	-0.137669	2.55826	-0.611769	0.153674	0.704682	0.416223	1.43768
X - 13106		196			34798	LC/MS (+)	1029	167.093				-0.425432	1.0632	-1.68086	3.39053		-0.663587	-0.830145	-0.437327	1.44473	0.0532892	3.84772	0.530311	0.157846	-0.57282	0.432642	-0.140825	0.744204	-1.31123	-0.105256	1.03804	0.425411	0.57154	2.11312	0.283796	0.949731	0.893669	0.663608	-0.623516	0.792738	0.413978	-0.0355446	0.2102	1.74606	0.100191	0.925831	-0.06539	0.309944	0.088432
palmitoyl sphingomyelin	1473	200	Lipid	Sphingolipid Metabolism	37506	GC/MS	2524	311.3	6254-89-3	9939941		-0.0339004	0.439982	-2.1156	2.301		1.45331	1.51326	0.96975	0.769963	-1.54004	0.17323	0.529096	0.174211	0.284229	0.458749	-2.2573	0.686853	1.11848	-0.466876	0.120709	0.337845	0.288545	-0.735391	0.480018	2.92342	1.29528	-0.0340308	-3.11017	0.570736	2.47504	-0.73508	-0.205466	0.434575	-0.397866	1.91236	-0.660432	-0.578931	0.323694
serylleucine	622	200	Peptide	Dipeptide	40066	LC/MS (+)	2106	219.134	6665-16-3			0.287781	1.31615	-2.21315	2.54319		-0.899488	-2.06433	-1.58635	1.74766	0.287235	-2.19169	0.528618	1.81984	0.0585302	0.512685	-1.09549	3.02982	0.80483	0.151483	-0.951471	-0.193789	-3.23637	0.0423434	-0.828438	0.606352	0.652911	0.370847	-0.202761	-1.0896	-1.50054	-1.24043	1.63468	-1.34129	-0.498093	-0.634804	0.700779	0.375733	-0.952569
alpha-tocopherol	2290	200	Cofactors and Vitamins	Tocopherol Metabolism	1561	GC/MS	2305.4	502.5	59-02-9;10191-41-0	14985	C02477	-0.119354	0.656836	-2.64007	2.51339	HMDB01893	0.321347	0.225151	0.0642612	0.588076	-0.243709	-0.123031	0.52816	-0.0157002	0.526265	0.598335	-1.22443	1.10217	0.474043	0.647517	1.3426	0.65629	1.32106	0.989173	1.49706	2.44957	1.76424	0.292415	-1.46537	1.40669	2.7897	0.777939	0.146894	1.11989	-0.0176114	1.84747	-0.473348	-6.07358	-0.330196
3-methylxanthine	2417	142	Xenobiotics	Xanthine Metabolism	32445	LC/MS (+)	1866	167.056	1076-22-8	70639	C16357	-2.68115	3.6906	-1.12472	1.91938	HMDB01886	1.81654	0.474968	0.281561	1.45685	1.12807	0.736804	0.506058	-0.025797	0.962917	0.587186	0.850753	1.42298	-1.12472	-0.215237	-1.12472	0.569663	-1.12472	1.41105	-1.12472	1.03542	-0.268577	0.72648	0.268921	-1.12472	0.30209	0.729251	-0.860142	-0.657577	1.52667	0.904686	-1.12472	-1.12472	-1.12472
X - 11905		199			33250	LC/MS (-)	4401	283.191				0.156906	1.28182	-1.74682	5.01479		-0.122409	0.848768	0.523098	0.410009	-0.609877	0.138632	0.502016	0.391764	-0.492969	-0.37799	-1.14528	0.586136	-0.550014	-0.38599	-1.06414	0.513602	-1.04443	-0.12667	0.369047	-0.576537	-0.53884	0.539694	-0.575038	-0.021904	0.216334	0.62172	0.166293	0.750308	0.217175	-0.16855	0.658101	1.12677	-1.68408
X - 11334		200			32651	LC/MS (+)	982	259.093				-0.326748	0.658868	-2.58287	2.82043		1.12164	-0.335047	0.290738	-0.0770904	1.60755	1.92348	0.495923	0.541163	0.750798	0.407631	1.4595	5.55451	0.59724	1.59636	0.591929	-0.438918	1.60406	4.70286	0.61161	1.21014	2.4575	0.916103	1.37737	1.82358	0.735963	0.75793	0.860983	0.306112	0.113557	0.440407	-0.600335	-1.10312	-0.69685
3-hydroxyisobutyrate	264	200	Amino Acid	Leucine, Isoleucine and Valine Metabolism	1549	GC/MS	1205	177.11	2068-83-9	87	C06001	0.191909	0.741767	-1.81009	2.56716	HMDB00336	-0.258719	2.09377	-0.172329	0.715169	-1.33987	1.22873	0.494412	-1.26513	-1.36032	-1.76808	0.679713	1.63064	0.666874	-1.01164	0.0268751	-0.327297	-0.365418	1.48443	2.62785	-1.04313	-0.980614	-0.504934	-0.740173	1.53286	-0.669095	-1.30654	0.270339	1.65545	-0.315082	0.329164	-0.492442	-0.208937	-0.639184
N-delta-acetylornithine*	316	200	Amino Acid	Urea cycle; Arginine and Proline Metabolism	43249	LC/MS (+)	836.2	175.108		9920500		-0.291564	1.0872	-3.14165	1.86253		0.821439	-0.749119	1.01503	1.46036	1.94074	2.32371	0.491668	0.209397	1.18383	-0.576811	0.148222	2.24241	0.410892	0.634618	1.16207	-1.49702	-1.06232	0.351949	-1.42729	-1.46962	-0.666485	0.486734	-0.706265	-0.825585	-0.26804	1.14279	0.400514	0.815807	-0.865817	0.194332	-1.42357	-0.695101	1.97576
xylose	778	192	Carbohydrate	Pentose Metabolism	15835	GC/MS	1723.9	204	609-06-3	135191	C00181	0.268329	1.16327	-1.65728	3.24703	HMDB00098	-0.230668	0.0892627	-0.402734	-1.07109	-1.31118	0.919211	0.490666	-0.0727969	-0.966095	-0.301036	-0.529835	-0.0113934	-0.107419	2.30874	3.23079	-0.5113	-0.735673	-0.230668	0.0494155	0.0801994	-0.624401	-0.511467	-1.65728	0.0554683	-0.518554	-0.641108	-0.230668	-0.976013	-0.556238	-0.522614	-1.22796	-0.82553	-0.0298938
X - 19807		200			43558	LC/MS (-)	656.2	92.9281				0.00191088	0.11649	-1.81501	3.77777		0.655159	-0.286745	1.89966	-0.728395	0.175978	-6.30636	0.488398	-0.189395	0.324158	-0.0164039	0.428386	0.121363	-0.463736	-0.609181	0.772359	-1.32457	0.208602	0.320591	-1.6833	-1.01842	0.578163	-0.458588	2.24009	0.307278	-1.74143	0.191162	0.440245	-0.0164039	0.664352	0.581515	0.244403	0.0216208	0.214061
beta-hydroxyisovalerate	228	197	Amino Acid	Leucine, Isoleucine and Valine Metabolism	12129	LC/MS (-)	1043	117.056	625-08-1	69362		-0.0953104	0.841872	-2.22133	2.72709	HMDB00754	8.36006	9.29338	4.97844	5.91734	-2.29421	0.835391	0.487088	-1.44923	0.173354	0.918557	1.955	1.99918	0.113212	-0.794316	-0.187669	-0.541544	0.064545	0.724124	1.74023	-0.469476	0.0958025	-0.67272	0.478073	0.910444	-0.606207	-1.2496	-0.050891	0.169318	-0.264701	0.113212	-1.21485	-0.455174	-0.798287
1-stearoylglycerol (18:0)	1449	200	Lipid	Monoacylglycerol	21188	GC/MS	2186.6	399.4	123-94-4;31566-31-1	24699	D01947	0.115595	0.907016	-2.21157	3.83615	HMDB31075	-0.104636	0.0437569	0.123074	-0.243996	-0.0919133	-1.18127	0.482875	-0.107794	0.528573	0.90307	-0.611341	0.95269	-0.697857	-0.76915	0.786224	0.722403	-0.167807	0.355485	0.43992	1.92409	0.984682	0.379035	-0.127445	-0.187024	0.235873	-0.580287	-1.05464	-1.08491	-0.369694	0.826969	0.83883	0.229554	-0.727257
X - 19299		171			42775	LC/MS (-)	3838.5	227.129				-0.911252	2.47143	-1.28947	2.83636		1.35666	-1.28947	-1.28947	2.06143	0.835338	-1.18565	0.48265	0.37542	0.371543	0.852919	1.08333	0.878536	-0.0327042	1.40538	1.49981	0.714474	-1.28947	0.00343235	-0.772097	-1.28947	-0.315803	0.290483	-1.28947	-0.784516	0.131983	-0.152047	3.7208	3.73406	3.43491	0.684644	-0.405331	-0.243745	-0.175207
X - 12425		187			33854	LC/MS (-)	732	307.152				-0.0527635	0.962632	-2.51552	2.27763		-2.51552	1.07186	-0.333423	1.02518	-1.99488	-1.09365	0.475463	0.224957	-1.97865	-1.79259	0.0992307	-0.039647	1.49475	0.601593	-0.0752598	-0.17289	-1.05212	0.0548117	0.403462	-0.506388	0.937018	-0.534039	-0.737875	-1.01144	-1.16232	-1.00401	-2.51552	-0.748598	-0.029577	0.270541	-0.0513383	-0.636176	-2.51552
X - 18446		198			41672	LC/MS (+)	2683.5	280.154				-0.474459	1.44019	-2.45096	3.04698		1.44059	0.511364	-0.62428	-0.854774	-1.4862	-1.20325	0.474699	-0.383744	-0.991102	-2.00875	0.356852	0.211141	-0.635955	-0.528067	0.203128	0.912444	3.8012	5.99223	7.74352	3.58356	5.83816	6.20629	5.83154	6.58488	3.7595	0.556349	0.470824	2.42947	-0.106952	1.44842	-1.19765	-1.39695	3.56221
X - 19684		67			43269	LC/MS (+)	1227.3	177.087				-1.69733	0.948478	-0.576375	2.86811		-0.576375	-0.576375	-0.576375	-0.576375	2.41039	-0.576375	0.467545	0.9852	0.915567	1.70647	-0.576375	3.93344	-0.576375	-0.576375	-0.576375	-0.576375	8.97455	10.5687	7.85757	10.5136	9.75959	10.559	9.02971	8.94838	9.06911	-0.576375	-0.576375	-0.576375	-0.576375	-0.576375	-0.576375	-0.576375	-0.576375
X - 17969		72			41071	LC/MS (-)	3448	330.204				-0.726765	0.645731	-0.605506	3.49278		-0.605506	-0.605506	-0.605506	2.03949	0.181618	-0.605506	0.467078	-0.605506	-0.605506	-0.605506	-0.605506	1.45809	2.94441	-0.605506	0.063005	1.64604	-0.605506	-0.605506	-0.605506	-0.605506	-0.605506	1.12549	1.65453	-0.605506	-0.605506	-0.605506	2.62596	-0.605506	-0.605506	1.73986	1.12707	1.17561	-0.605506
X - 17115		179			39752	LC/MS (-)	1308.7	316.105				-0.0685966	0.751178	-3.59581	1.77272		1.0077	1.47657	0.0487239	0.312919	-3.59581	0.764275	0.465717	-0.525613	-3.59581	-3.59581	-0.718892	1.12354	1.06367	-0.730642	0.687147	0.781718	-3.59581	-0.615887	0.97858	-1.22238	-3.59581	0.116764	-0.621574	-0.986485	-3.59581	-1.26854	0.0913187	0.727496	-0.791434	0.399812	-0.402496	-3.59581	0.0220718
X - 11847		54			33192	LC/MS (-)	3074	259.01				-2.35077	1.82733	-0.454868	4.91411		-0.454868	-0.454868	-0.454868	2.45551	-0.454868	0.0469669	0.465265	0.951811	-0.454868	-0.454868	-0.454868	1.9054	-0.454868	-0.454868	-0.454868	-0.454868	-0.454868	-0.454868	-0.454868	-0.454868	-0.454868	-0.454868	-0.454868	-0.454868	-0.454868	-0.454868	-0.454868	-0.454868	-0.454868	-0.454868	-0.454868	-0.454868	-0.454868
2-aminophenol sulfate	3036	156	Xenobiotics	Chemical	43266	LC/MS (-)	1670.8	188.002		181670		-0.557858	2.11071	-1.31078	2.35252		0.748876	0.306696	-1.31078	1.51183	0.178456	-0.743916	0.462153	0.117732	0.340553	1.36086	0.264299	2.63683	0.264299	1.84431	1.77995	0.450038	-1.31078	1.49819	-1.31078	0.589909	-0.809262	-1.31078	-1.31078	-1.31078	1.06965	-0.202676	0.708867	-1.31078	0.625049	0.845103	-0.742758	-0.157393	0.689462
X - 11805		50			33150	LC/MS (+)	1845	418.194				-1.86684	1.90043	-0.504595	4.05056		0.629459	-0.504595	-0.504595	-0.504595	-0.504595	4.00559	0.457721	-0.504595	-0.504595	-0.504595	-0.504595	-0.504595	2.93595	-0.504595	-0.504595	-0.504595	-0.504595	-0.504595	-0.504595	-0.504595	-0.504595	0.928491	-0.504595	-0.504595	-0.504595	-0.504595	-0.504595	-0.504595	-0.504595	-0.504595	0.982322	0.651675	-0.504595
pregn steroid monosulfate*	1573	200	Lipid	Steroid	32619	LC/MS (-)	4998	397.205	1247-64-9			-0.19638	1.42511	-4.18524	1.75901		0.292895	1.00052	0.558812	-0.261157	1.37196	0.565112	0.453345	0.164618	1.7187	0.255917	0.878367	1.47649	-0.533015	-1.38948	-0.109684	0.0304889	-0.511678	0.140493	1.70577	-0.762342	0.1378	0.141728	-0.529868	1.55232	-0.921311	-0.204116	-0.776698	-0.30587	0.381896	-0.789105	-0.542941	-0.942803	0.158524
X - 12688		200			34297	LC/MS (+)	1210	203.139				0.15032	0.888666	-1.66642	3.12287		0.920176	-0.0539017	0.507632	-0.169152	-0.68404	2.63404	0.452038	0.00109488	0.255392	-0.0539939	0.779684	0.289365	0.0893903	0.360999	-0.858291	-0.20274	-0.618678	0.291742	0.77063	-0.897186	-0.521615	-0.398657	-1.59926	0.495537	-0.80421	-0.541717	-1.15092	-1.92482	-1.43757	-0.746731	-1.00427	-0.437903	-0.945651
methyl indole-3-acetate	2658	165	Xenobiotics	Food Component/Plant	1584	LC/MS (+)	4359	190.086	1912-33-0	74706		-0.545441	1.18476	-1.51903	2.27774	HMDB29738	0.333977	0.535185	-0.844258	0.00856627	-0.0177965	-1.51903	0.451354	0.160196	0.0932792	0.31129	1.17629	2.35213	-1.51903	-0.585472	0.00518562	-0.118978	1.18204	0.46038	1.52337	0.1577	-0.34994	-1.51903	-1.51903	1.08437	-0.147613	-0.481944	-0.185926	0.469349	-0.704141	-1.51903	-1.51903	-0.942776	-0.180559
X - 11564		200			32881	LC/MS (-)	1188	177.022				0.0358776	0.498148	-1.27328	2.94767		0.597888	-0.398326	-0.0315491	-0.12821	0.594046	1.54723	0.447797	0.0244393	-0.465047	-0.71816	1.42668	3.71474	-0.898476	0.682419	0.0791679	1.61257	-0.270367	2.09092	1.7022	-0.0356702	0.890894	-0.20693	-1.46745	1.28249	-0.072022	-0.436328	0.227933	0.997985	-0.811719	0.0705265	-1.29725	-0.664835	-0.0250905
gluconate	2544	199	Xenobiotics	Food Component/Plant	587	GC/MS	1879.4	333	527-07-1	10690	C00257	-0.0759275	0.483089	-2.05562	2.25778	HMDB00625	1.90849	1.71074	-0.0946782	-0.0364716	0.235748	12.5024	0.446466	-0.559313	1.12323	0.530443	1.18368	1.58548	0.861514	0.823072	0.907103	0.102117	-0.793981	-0.368075	0.440561	0.465297	0.27446	-1.00604	-2.50589	-0.0233342	1.35462	-0.188793	-0.227901	-0.516805	-1.30888	-0.523515	-1.30052	-2.08813	0.451138
dimethylarginine (ADMA + SDMA)	312	200	Amino Acid	Urea cycle; Arginine and Proline Metabolism	36808	LC/MS (+)	812	203.15	102783-24-4	123831	C03626	0.0355755	0.37332	-2.19205	3.16048	HMDB01539	0.952735	0.820986	1.54074	-0.372321	-0.981355	2.54471	0.439976	0.0481234	0.382517	0.00795249	-0.766581	1.2723	0.43254	-1.20028	0.652162	-5.30104	0.202314	0.543899	0.166887	0.0415865	0.39567	0.997221	-0.91773	1.02736	-0.530277	-0.0418073	-0.926901	-0.556571	-0.451545	0.682291	-0.894588	-1.0801	-0.102013
nicotinamide	2252	200	Cofactors and Vitamins	Nicotinate and Nicotinamide Metabolism	594	LC/MS (+)	1267	123.055	98-92-0	936	C00153	0.0660461	0.611355	-2.55481	3.01856	HMDB01406	1.98154	1.3269	0.42793	-1.17046	-1.10857	4.63338	0.439842	-1.18303	-1.75287	-0.814304	-0.935796	-0.0242347	1.75449	-0.547727	0.761112	-0.330717	-0.295222	-0.105242	0.927052	-0.959498	-0.643124	-0.0885499	-1.50614	0.368561	-0.995691	-0.357219	-0.112662	-0.362307	-1.93819	1.16582	-2.11823	-0.938975	1.22391
X - 12456		195			33901	LC/MS (-)	4338	427.215				0.0508183	1.5718	-1.54917	3.31359		-0.528002	-0.0314442	0.859481	0.287441	0.35152	2.4337	0.439406	-0.379015	-0.976205	-0.715041	-0.754183	-0.604453	-0.0323314	-0.0577195	-0.55776	-0.511108	0.602219	1.26421	3.25029	0.771392	0.106189	1.52338	0.517711	3.03095	-0.0212003	0.251137	-0.384316	-0.408776	-0.654812	-0.0323314	0.891628	0.635693	0.124589
X - 17189		101			39859	LC/MS (+)	4067.5	619.753				-1.40707	2.11888	-0.906672	2.76731		0.89509	-0.906672	-0.906672	0.488142	-0.906672	2.68982	0.434076	-0.300605	-0.906672	-0.906672	-0.906672	0.726113	2.01502	0.182563	0.747471	-0.128878	-0.906672	-0.906672	-0.849975	-0.906672	1.16227	-0.906672	-0.906672	-0.906672	-0.906672	-0.906672	0.819143	-0.906672	-0.906672	-0.906672	0.442229	1.28302	-0.45564
X - 12700		119			34310	LC/MS (-)	1060	227.115				-0.43327	1.2036	-0.86475	2.9173		1.90738	-0.298924	-0.86475	2.31611	0.325434	-0.86475	0.431684	0.43084	0.43235	-0.163679	0.0326625	0.479839	1.7771	0.93622	-0.439116	1.16762	-0.86475	-0.337003	-0.86475	0.0231066	0.213616	0.700827	-0.86475	-0.86475	0.85287	-0.86475	-0.86475	0.00618751	-0.344084	-0.86475	-0.86475	-0.86475	-0.280296
cholate	1648	177	Lipid	Primary Bile Acid Metabolism	22842	LC/MS (-)	5148	407.28	81-25-4	221493	C00695	0.0457382	1.90677	-1.93759	2.99357	HMDB00619	-0.273627	-0.882033	0.597537	1.21959	1.31538	-0.0558646	0.431456	-1.93759	-1.93759	-0.000669704	-0.194597	0.551683	-0.103639	-0.0257129	-0.328942	0.475041	-0.690995	-0.322798	0.155273	-0.571058	-1.00029	0.0366965	-1.93759	0.349316	-0.553696	-1.93759	-0.134214	-0.288245	-0.827089	-0.222348	-0.421544	-0.654843	-0.234724
X - 16480		200			39053	LC/MS (-)	4685.5	309.207				-0.0695528	1.28057	-2.10028	4.12345		-0.142053	0.280626	0.945237	0.412552	0.156874	-0.802231	0.428221	0.820109	-0.211391	-0.216164	-0.710834	0.706363	-1.37008	0.253873	-0.175058	0.197145	-1.02449	-0.292509	-0.585513	-1.02711	0.054314	0.65666	-1.61931	-0.728898	-0.642714	0.482173	1.14681	1.20745	0.054314	0.346018	0.90009	0.792236	-1.09153
X - 13730		120			35540	LC/MS (-)	1806	233.012				-1.81524	2.73691	-0.915072	2.19354		0.592841	1.39815	-0.915072	1.80255	0.832303	0.208838	0.419731	0.148224	-0.300082	0.166228	-0.915072	-0.915072	-0.0236989	0.689017	0.683545	0.860768	-0.915072	1.22387	-0.915072	-0.915072	0.515209	1.87532	-0.915072	-0.915072	-0.915072	-0.162611	1.61669	2.08247	0.375544	-0.915072	-0.915072	-0.915072	-0.915072
fructose	839	200	Carbohydrate	Fructose, Mannose and Galactose Metabolism	577	GC/MS	1758	217	57-48-7	5984	C00095	0.129154	0.976308	-2.63624	2.93081	HMDB00660	-0.226068	-0.975392	-0.765888	0.390103	1.45475	1.84839	0.416306	-0.304219	1.12801	1.59312	2.25578	-0.132289	-0.0428285	0.576622	0.291021	-0.0866968	-0.518453	-0.775825	-0.65709	-0.386856	-0.233086	0.0431608	-2.25616	-1.57045	-0.30198	1.64361	-0.176668	-0.132289	-0.444855	-0.7789	-0.132289	-0.570839	-0.135962
X - 16935		179			39518	LC/MS (-)	4465.5	447.274				0.00543746	1.42255	-2.43118	2.25424		-0.0547195	-1.62329	0.164342	0.85893	0.941849	-0.149917	0.414806	1.19037	1.7302	1.3897	0.674731	0.618803	-1.10452	-0.695532	-0.225656	0.9513	-2.43118	-2.43118	-1.71408	-2.43118	-2.43118	-0.494068	-2.43118	-1.66533	-2.43118	1.70488	-0.382881	-2.0324	-1.19734	-0.309657	-0.0634715	-0.875306	-1.10235
X - 11880		200			33225	LC/MS (-)	5378	537.415				-0.226314	1.41213	-3.87379	1.59651		0.160265	-0.159434	0.56158	0.420177	0.62221	-0.220491	0.413369	0.688335	0.889454	0.551504	0.32064	0.596812	-0.382305	-0.851505	0.00488747	0.525866	-1.54062	-1.69834	-1.41776	-1.68719	-1.7514	0.554635	-1.45281	-0.871208	-0.930938	1.09206	0.363872	-1.12063	-0.536035	-0.135113	0.362778	0.68196	-0.9663
X - 18039		145			41141	LC/MS (+)	2211.4	399.234				-0.563273	2.34626	-1.12665	2.89773		0.874352	-0.28552	-1.12665	1.95253	-0.286583	0.695319	0.411115	0.430622	-0.189508	-1.12665	0.145484	2.12825	2.4523	1.76788	0.457731	0.43746	-0.174077	-0.731313	-0.204063	-1.12665	1.34983	-0.660581	-0.544467	-1.12665	-1.12665	-1.12665	2.84674	-0.0117772	-1.12665	-0.433464	0.180694	0.823022	-0.817425
methylphosphate	2247	195	Nucleotide	Purine and Pyrimidine Metabolism	37070	GC/MS	1221	241	7023-27-0	13130		-0.143137	0.420367	-3.06263	2.44916		1.63949	2.07497	0.280185	0.728938	0.580896	-1.37919	0.403685	-1.07172	0.147234	1.0831	-0.509142	-3.06263	0.432036	1.05918	0.106422	0.966118	0.340504	0.459352	2.05988	2.74495	2.1773	0.862086	-3.06263	1.71966	3.12666	-0.713753	-0.351984	1.42082	0.979229	1.62374	-0.285016	-0.0576069	0.358636
X - 12225		200			33646	LC/MS (+)	1009	143.118				-0.0597339	0.552312	-3.14111	3.2744		1.41754	0.208397	-0.595851	-0.0443128	0.108152	-3.44548	0.402531	0.764064	0.123996	0.300844	2.22702	3.81599	-0.782978	0.402438	-0.635204	-0.453338	-0.011222	2.47372	-0.799279	0.713148	0.32858	0.611384	-0.866257	0.19163	1.20123	-0.727515	-0.262863	-0.576344	0.0259064	0.925587	-0.625825	1.55074	1.5224
isovalerylcarnitine (C5)	225	199	Amino Acid	Leucine, Isoleucine and Valine Metabolism	34407	LC/MS (+)	2533	246.17	31023-24-2	6426851		0.11098	0.878676	-2.52032	2.01093	HMDB00688	2.39716	3.10499	-0.226041	1.68748	-0.93981	1.2961	0.401285	-0.948342	-0.237106	-3.58963	-0.126304	0.980989	0.120399	0.0447045	1.19504	0.520161	-1.86436	0.365939	2.27063	-2.23108	0.0124142	-1.97876	-1.87318	0.921856	-1.90824	-1.31442	0.603393	2.18878	-0.324819	1.28388	-2.1018	-0.525706	-0.768154
threonate	2287	200	Cofactors and Vitamins	Ascorbate and Aldarate Metabolism	27738	GC/MS	1560.7	292.1	70753-61-6	151152	C01620	-0.422745	0.913564	-2.65319	3.27342	HMDB00943	-0.343348	-0.54694	0.0884226	2.45557	0.0142812	0.466922	0.39761	-0.841276	-0.82942	-1.05059	2.3599	-0.678346	2.73071	2.80736	0.990666	-0.484166	3.36482	0.781525	2.55783	0.732664	0.903009	-0.697345	-1.187	2.21869	2.82511	2.19005	1.86235	1.92629	2.05075	0.46849	0.212244	0.299373	-0.316921
tauroursodeoxycholate	1672	132	Lipid	Secondary Bile Acid Metabolism	39378	LC/MS (-)	5002.6	498.289	14605-22-2	9848818		-0.709868	1.82478	-1.0314	3.04833	HMDB00874	1.60359	1.41557	1.00444	0.839521	-1.0314	-1.0314	0.396439	0.396379	-1.0314	-0.024968	-0.377766	-1.0314	1.2671	-0.295579	1.06018	-0.176604	-1.0314	-0.447372	0.237321	-1.0314	-0.934671	0.0285439	-1.0314	0.666482	-1.0314	-1.0314	0.550068	0.950364	-1.0314	-1.0314	-1.0314	-1.0314	-1.0314
X - 13504		187			35278	LC/MS (+)	948	228.098				-0.244039	0.966584	-1.57758	3.71869		1.22291	-0.527385	-0.437176	0.876229	0.171878	4.75908	0.395445	-0.239172	0.589067	0.252475	0.299643	0.807135	1.26921	0.4084	0.58364	0.159592	-0.644064	1.26527	-1.08352	-0.277518	-0.159936	-0.295765	-0.737577	0.0294983	-0.276826	-0.694157	0.224998	1.3741	-0.00900539	-0.461364	-1.57758	-1.44744	0.328819
stachydrine	2715	200	Xenobiotics	Food Component/Plant	34384	LC/MS (+)	860	144.102	4136-37-2	115244	C10172	0.242607	2.74388	-2.56679	1.80649	HMDB04827	1.02929	-0.380386	-1.05498	0.886465	0.425522	-0.662631	0.394371	1.28035	0.637401	1.32695	1.52177	1.11764	0.484046	1.5361	0.0771076	-0.0584446	-3.34325	0.00663525	-2.85237	-0.955076	0.307222	0.0364713	-2.50249	-1.78689	0.639947	-0.967098	-1.45244	-1.91692	-0.0871508	-0.862588	-0.0884175	-1.67294	-0.279845
leucylalanine	525	184	Peptide	Dipeptide	40010	LC/MS (+)	1760	203.139	7298-84-2	259321		0.345317	1.86942	-1.46725	3.05444		0.33674	-0.695868	-1.46725	1.72959	-1.04095	-1.46725	0.392007	0.151847	-0.257508	-0.345091	-0.0109072	2.78901	2.61209	0.550166	-1.29102	-0.0785516	-1.46725	-0.668189	0.495898	-0.58721	2.02464	0.510642	-1.46725	-0.161664	0.117392	-0.960164	2.76308	-0.404263	-1.36956	-1.46725	-0.184788	-0.162912	-0.830781
phenylalanylserine	589	178	Peptide	Dipeptide	40016	LC/MS (+)	1808	253.118	16053-39-7	9859812		0.0624641	1.47468	-1.86347	1.95605		0.945138	-0.218486	-1.86347	1.05455	-1.02929	-0.36841	0.38802	-0.0179555	-0.411868	-0.336914	-0.202585	1.73351	2.63439	0.902135	-0.346205	0.262658	-1.86347	-0.237332	0.00453806	-0.243861	1.92808	0.0835123	-1.86347	-0.375339	0.197467	-0.0998911	2.07736	-0.768313	-1.86347	-0.545443	-0.929138	-0.11751	-1.25578
succinate	923	200	Energy	TCA Cycle	1437	GC/MS	1348	247	110-15-6	1110	C00042	0.117258	0.670327	-2.37171	2.62736	HMDB00254	0.289696	0.115918	0.515942	-0.785131	-0.617328	5.29691	0.380608	0.271196	0.160653	0.231902	-0.343373	-0.174926	-0.772653	-0.7208	-0.806236	-0.613992	0.360332	0.344736	0.104458	-0.141886	0.323298	-0.526961	-1.70534	1.25946	0.413789	-0.221972	-0.0448108	0.0880681	-1.12029	-0.199539	0.782182	1.01365	-1.40789
glycohyocholate	1679	170	Lipid	Secondary Bile Acid Metabolism	42574	LC/MS (-)	5010	464.302				-0.0659566	2.20255	-1.52838	2.52772		0.232362	0.238935	0.890342	-0.317954	-1.52838	0.589643	0.372987	-0.550801	0.329075	-0.24923	0.128097	-1.52838	0.814678	-1.52838	0.517898	-0.716696	-1.52838	-0.28014	2.56198	-1.52838	-1.52838	0.0508321	-1.52838	1.05947	-1.52838	-1.07229	0.0884414	0.290854	-0.93609	-1.14844	-1.34619	-1.52838	0.222704
L-urobilin	2327	73	Cofactors and Vitamins	Hemoglobin and Porphyrin Metabolism	40173	LC/MS (+)	4091	595.349	34217-90-8	5280818	C05793	-1.98491	2.96134	-0.769032	2.97971	HMDB04159	-0.769032	-0.769032	-0.769032	-0.769032	-0.769032	-0.769032	0.372688	-0.769032	-0.769032	-0.769032	0.756323	0.59799	-0.769032	-0.769032	-0.769032	0.479827	-0.769032	-0.769032	-0.769032	0.478676	-0.769032	0.869536	-0.769032	-0.769032	0.22889	0.63045	-0.769032	-0.769032	-0.769032	0.12635	-0.769032	-0.769032	1.47152
X - 13658		61			35451	LC/MS (-)	4667	253.083				-1.20781	1.73729	-0.523385	6.03213		1.39495	-0.523385	-0.523385	2.77326	-0.523385	-0.523385	0.36995	-0.523385	-0.523385	-0.523385	-0.523385	0.804499	0.363096	0.477842	-0.523385	-0.523385	0.178276	-0.523385	1.66337	-0.523385	-0.523385	-0.523385	-0.523385	1.67705	-0.523385	-0.523385	0.807102	-0.523385	-0.523385	-0.523385	0.527131	0.369337	-0.523385
2-hydroxyhippurate (salicylurate)	2353	142	Xenobiotics	Benzoate Metabolism	18281	LC/MS (-)	2252	194.046	487-54-7	10253	C07588	-0.318526	1.95958	-0.663413	4.45013	HMDB00840	-0.0954335	0.905782	0.206684	0.37656	0.585969	0.195953	0.367352	0.133909	-0.663413	-0.663413	1.97619	-0.0650712	0.0798123	-0.663413	0.0905833	1.85432	-0.663413	-0.663413	-0.663413	1.44834	-0.663413	0.489723	-0.663413	-0.0301654	-0.663413	-0.663413	-0.663413	-0.663413	-0.663413	0.205893	-0.663413	-0.663413	-0.0311743
1-margaroylglycerophosphoethanolamine*	1384	195	Lipid	Lysolipid	37419	LC/MS (-)	6029	466.294				-0.202415	0.749885	-2.72665	2.08574		1.67238	2.09144	-0.12692	0.615146	0.411201	0.0612189	0.366616	0.24033	-0.494997	0.269928	-1.15454	1.44597	-0.767045	1.585	0.569274	0.804103	-2.16455	-1.71214	-2.72665	0.542645	0.7775	-0.0779572	-2.72665	-1.69725	-0.203171	-0.198196	-0.320584	0.74072	1.21164	-2.72665	-0.207595	-1.72758	-0.06752
pregnen-diol disulfate*	1572	200	Lipid	Steroid	32562	LC/MS (-)	3886	238.077				-0.0959307	1.52888	-2.33388	2.76144		0.0357297	1.1967	1.27249	-0.415981	0.881925	0.99488	0.364741	-0.212613	0.291012	-0.140951	1.2099	1.51471	-0.132051	-0.919252	0.107031	-0.246741	-0.623725	0.584129	2.8282	-0.800959	0.429959	0.0460082	-0.875181	2.76761	-1.46905	-0.361396	-0.833006	-0.644547	-0.0482044	-0.886415	-0.690961	-0.864344	-0.919679
tyrosylglutamate	661	192	Peptide	Dipeptide	42953	LC/MS (+)	1558	311.124				-0.0386422	0.865326	-2.59486	3.31135		2.36701	1.59143	-0.0154526	-0.369696	-0.722592	-2.59486	0.362437	0.153345	-1.02948	-0.990818	0.732919	0.523383	2.10535	0.366276	1.16743	0.562292	-1.16276	0.390396	1.0784	0.0266618	1.04775	-0.38778	-1.22617	0.710439	0.257964	-0.114998	0.0593826	-0.327554	-0.975967	0.280493	-2.59486	-0.399584	-2.59486
X - 18779		192			42154	LC/MS (-)	1944.7	209.045				-0.0965747	0.541692	-2.24296	2.60739		1.13944	0.432148	0.719137	0.267781	0.135236	-2.24296	0.350842	-0.144819	0.130184	-0.854153	-0.619841	-0.0925327	0.608545	1.01118	0.914517	0.178132	3.54663	0.407366	0.156515	0.255955	-0.596668	-0.592108	1.97989	1.32795	0.178283	-0.114399	-0.410065	1.47168	0.29937	0.631664	-0.582568	-2.24296	0.778156
pyroglutamylglutamine	611	192	Peptide	Dipeptide	22194	LC/MS (-)	879	256.094	109481-23-4			-0.0696912	0.934991	-1.96323	2.11989		0.835691	1.94622	0.669911	-0.213969	-0.700122	1.67311	0.347497	-1.96323	-0.105983	0.059721	-0.703869	0.0731645	-0.615596	1.03521	-0.877659	0.461252	-0.914024	0.232803	1.34809	2.10899	1.10724	1.30652	-0.598272	1.23928	0.709398	0.208434	-0.420543	-0.629117	-0.301987	-0.469736	-0.775525	-0.706347	-0.796105
glycylleucine	478	196	Peptide	Dipeptide	34398	LC/MS (+)	2236	189.123	869-19-2	92843	C02155	-0.137461	1.11508	-2.33759	2.36304	HMDB00759	1.7592	0.163514	-0.284375	0.468264	-0.450867	0.538331	0.346955	0.732874	-0.465188	-0.285867	-1.23733	0.569837	1.61153	0.847419	-0.61796	-0.43273	0.175215	0.493869	0.853933	0.189741	1.59538	0.0208795	-0.197314	1.00287	-0.324125	0.115342	0.87348	-0.842313	-1.01534	-0.453875	-0.411613	0.60838	-0.544451
3-phenylpropionate (hydrocinnamate)	167	122	Amino Acid	Phenylalanine and Tyrosine Metabolism	15749	LC/MS (-)	2830	149.061	501-52-0	107	C05629	-0.53651	1.54747	-1.00089	2.26878	HMDB00764	0.241585	-1.00089	-1.00089	0.287609	-0.104279	-1.00089	0.346702	1.05996	0.813455	-0.0346499	0.153617	0.88988	-1.00089	-0.347836	-1.00089	2.26599	-1.00089	-1.00089	-1.00089	-0.46413	-1.00089	-1.00089	-1.00089	-1.00089	-0.39043	2.14534	-1.00089	-0.0920584	0.105769	1.09412	0.342188	0.19824	1.64957
tryptophylglutamate	647	199	Peptide	Dipeptide	41401	LC/MS (+)	2246	334.14	36099-95-3	3634442		0.0178648	1.49553	-2.19176	1.94243		0.557698	-0.284725	-0.207288	0.80955	-0.427142	0.342438	0.331385	0.60766	-1.45397	-0.85603	-1.09988	2.24819	1.87551	0.417171	1.39422	0.236615	-2.01837	-0.63646	-1.51796	-0.328083	-0.0350223	-0.300726	-0.0622506	-1.76069	-2.84475	-1.04127	1.06459	-0.74242	-0.236728	1.26674	0.780938	0.565922	-0.119272
sphingosine	1479	199	Lipid	Sphingolipid Metabolism	17747	LC/MS (+)	5197	300.29	123-78-4	5353955	C00319	0.0120582	0.991274	-3.9185	2.0817	HMDB00252	1.74321	1.94669	-1.45043	-3.9185	-0.954198	3.755	0.331055	-0.640457	-0.7787	-0.0446015	0.837269	1.15112	0.676605	-0.48018	0.750981	0.827121	-0.566742	-0.655709	-0.936149	-1.20233	-0.69143	-0.134233	1.3122	-1.15417	-0.341195	0.0346627	0.0178644	0.2963	-0.891811	1.49568	-0.0293635	0.194707	0.459225
gamma-CEHC	2298	194	Cofactors and Vitamins	Tocopherol Metabolism	37462	LC/MS (-)	3818	263.129	178167-75-4	133098		-0.200703	1.50499	-2.40333	2.20559	HMDB01931	-0.0917005	-0.282715	0.534943	0.417323	0.465224	-2.40333	0.319934	0.560897	-0.412438	-0.404033	0.140444	1.01072	-0.851659	-0.257055	-0.789623	0.263997	1.01876	1.76198	1.43641	1.25256	0.716697	0.202668	-0.859056	2.11488	0.236163	0.513044	0.331653	0.893557	-0.209037	0.467001	-0.381557	-2.40333	-0.812888
urate	2125	200	Nucleotide	Purine Metabolism, (Hypo)Xanthine/Inosine containing	1604	LC/MS (-)	769	167.021	69-93-2;120K5305	1175	C00366	-0.0801068	0.453685	-3.06995	4.12962	HMDB00289	2.52364	1.69181	-0.306147	0.176569	1.94454	-4.73961	0.313792	0.326782	1.6624	0.357476	1.92943	2.94728	0.768372	0.215039	0.224957	-0.37423	0.0537985	-0.733462	0.0758431	-2.90423	-0.136072	0.292351	-4.07471	-0.111249	-2.81964	-0.357628	-0.195107	-1.15156	-0.67744	-0.193238	-1.62944	-1.8307	-0.355913
levulinate (4-oxovalerate)	2502	184	Xenobiotics	Food Component/Plant	22177	LC/MS (+)	1867	117.055	123-76-2	11579		-0.680777	1.23892	-1.96154	1.71064	HMDB00720	0.0453799	0.918482	-0.961387	1.002	0.632282	0.460526	0.310604	0.765628	0.925529	0.139819	1.45499	1.50102	-0.169513	1.3068	-1.96154	-1.87449	0.443182	0.615865	0.671295	-0.494073	1.09233	0.48948	0.666303	1.23021	0.549493	1.12481	0.562761	-0.566746	-0.74183	-1.96154	0.64187	-1.10965	1.22338
furaneol	2618	175	Xenobiotics	Food Component/Plant	38113	LC/MS (+)	2545	129.055	3658-77-3	19309;25200724		-0.208406	1.02419	-2.55248	2.19945	HMDB40594	0.687391	-0.337206	0.655027	-0.119206	0.141202	-0.0523521	0.309419	-1.11854	0.0545116	0.822494	0.41891	-2.55248	0.389111	0.867456	0.676567	0.582413	-2.55248	-0.736779	-2.55248	-2.55248	-0.241618	-0.0528116	-2.55248	-2.55248	0.251913	0.369572	1.76419	1.14395	0.337716	0.149667	-0.534379	-2.55248	1.55172
X - 14939		200			36966	LC/MS (-)	4355	165.092				-0.0431683	1.07905	-2.41026	2.13267		0.621539	0.441072	2.1431	0.822997	1.32693	1.78433	0.300612	1.14056	0.623075	1.12491	1.27816	3.01598	-0.8489	-1.71305	-0.072489	-1.69342	-0.968723	-1.62476	-1.33018	-0.284969	-0.324123	-0.700256	-1.38813	-0.534359	-0.309058	0.423755	0.336277	-0.07425	0.089462	0.229449	-0.102055	0.403446	-0.369231
X - 11843		115			33188	LC/MS (-)	2710	230.012				-1.29745	2.08125	-0.977898	2.69061		2.1236	-0.445843	-0.977898	1.11736	-0.977898	-0.977898	0.299347	-0.977898	-0.977898	-0.977898	1.21437	0.329061	-0.977898	-0.977898	-0.977898	1.99092	-0.977898	1.44492	-0.977898	-0.333668	-0.977898	-0.977898	-0.977898	-0.977898	-0.977898	0.191118	-0.977898	-0.977898	1.39138	1.94107	0.724359	-0.977898	2.15415
X - 16944		199			39527	LC/MS (-)	3693.5	141.092				-0.273021	1.12071	-2.75184	2.1467		-0.320447	0.324614	2.17587	0.0708299	1.39081	1.85464	0.297225	0.898139	0.243615	0.966264	1.07841	2.15259	-0.981627	-1.78827	-2.3593	-1.77993	-0.469511	0.796752	0.708347	1.43503	1.32485	1.53828	0.893086	2.74607	0.284504	0.243615	-0.895938	-0.33812	0.380641	0.271323	-0.354078	0.453756	3.42097
pyridoxate	2347	200	Cofactors and Vitamins	Vitamin B6 Metabolism	31555	LC/MS (-)	2210	182.046	82-82-6	6723	C00847	-0.588141	1.50132	-2.11376	4.14146	HMDB00017	0.391748	-0.197992	-1.38828	1.06542	1.23963	-1.07714	0.295396	-0.798883	-1.02567	-0.574868	1.60427	1.51333	0.112046	0.144825	1.27653	3.74371	0.712872	1.20549	1.22512	0.245914	1.12313	0.470813	0.960064	1.41986	1.20779	0.408144	0.883529	1.01801	-0.236466	1.53264	0.204145	0.683007	0.946641
1-methylxanthine	2416	184	Xenobiotics	Xanthine Metabolism	34389	LC/MS (+)	1974	167.056	6136-37-4	80220	C16358	-0.111582	1.97636	-1.67196	2.44427	HMDB10738	-0.0530802	-0.239988	0.622889	0.583562	1.08165	0.962927	0.293226	0.970224	1.30184	1.80594	-0.56165	1.24209	-1.67196	-0.48356	-0.811931	0.650714	-0.870244	-0.254234	-0.980486	-0.137306	-0.892886	1.50036	-0.342767	-0.43026	-0.856606	2.23169	-0.958694	-0.809386	0.979145	0.764769	-1.67196	-0.429515	-1.21581
2-ethylhexanoic acid	3053	200	Xenobiotics	Chemical	1554	GC/MS	1210.5	201.2	123-66-0;149-57-5	8697		-0.117431	0.67588	-2.4325	2.48541	HMDB31230	0.173745	-0.14748	0.210013	1.37169	0.0419171	-5.0688	0.291701	-0.521424	0.260009	-0.20431	-1.03592	-1.13508	0.000341039	0.808034	-0.109769	-0.263829	-0.681413	-0.410491	-1.86161	0.318732	-0.737628	0.879784	2.15181	-2.03505	1.62422	0.948495	-0.971552	-0.45364	1.07334	1.6946	0.790982	0.139937	2.15283
arginylproline	427	175	Peptide	Dipeptide	41394	LC/MS (+)	785.8	272.172	2418-69-1	332964		-0.375074	2.20577	-1.76864	2.12421		0.807892	0.533076	-1.15296	0.676598	-1.76864	-0.488966	0.285874	0.753047	-0.737123	-1.76864	0.252743	0.884546	0.961528	0.956157	-0.0500819	0.141733	-1.1456	-1.76864	0.149424	-0.432286	0.696685	-1.48653	-1.76864	-0.764717	-0.68988	-1.76864	1.77021	0.866211	-1.76864	-1.7161	-0.275367	0.519568	0.274418
1-arachidonylglycerol	1456	199	Lipid	Monoacylglycerol	34397	LC/MS (-)	5937	303.233	35474-99-8	5282281	C13857	-0.0126682	0.907715	-2.74375	3.0981	HMDB11572	0.0978134	1.80765	0.886192	0.5128	0.388251	-0.949994	0.285108	0.399593	-0.773374	0.849928	-1.8706	-0.348964	0.097082	0.364749	0.00439595	1.28387	-0.274654	-1.65567	-0.318679	-0.418088	-0.038586	-1.06413	-2.98997	-2.65422	-0.673348	0.382641	-0.621017	-2.06804	0.222091	-2.98997	-0.223803	-0.0226018	-0.421348
X - 14588		200			36515	LC/MS (-)	648	150.886				0.00118838	0.125539	-2.41893	3.26222		0.929989	-0.174569	2.09477	-0.694113	-0.398762	-13.1146	0.283211	0.00967497	-0.00823668	-0.354647	0.50851	-0.00946625	-0.468554	-0.555414	0.66235	-1.25911	0.230931	-0.407503	-1.7067	-0.678219	0.1352	-0.420275	3.65707	0.626513	-1.80197	1.01236	0.456166	0.57311	0.798122	0.48763	-0.098853	-0.575388	0.183566
bradykinin, des-arg(9)	693	107	Peptide	Polypeptide	34420	LC/MS (+)	3516	452.737	15958-92-6	105044	C00306	-1.26334	3.01449	-0.893613	2.49733	HMDB04246	0.723892	1.10739	-0.893613	0.41909	-0.893613	-0.893613	0.28076	0.038494	0.437679	-0.893613	-0.264837	1.34248	2.4021	0.325707	-0.893613	0.966154	-0.893613	-0.893613	0.36608	-0.893613	-0.893613	-0.893613	-0.893613	-0.893613	-0.893613	-0.893613	-0.893613	-0.110824	-0.893613	-0.893613	-0.455301	-0.893613	0.651947
1-palmitoleoyl-GPC* (16:1)*	1346	200	Lipid	Lysolipid	33230	LC/MS (+)	5524	494.324		24779461		-0.290967	0.762594	-3.01944	2.54923		0.805605	1.16097	-0.82799	0.206926	0.122846	2.20165	0.276797	-0.717083	1.16888	1.43671	-0.0936962	0.381549	-0.952898	0.588122	0.508113	0.696153	-0.109311	2.80048	-1.08275	0.504647	0.17824	0.365381	-2.00378	-0.415968	-0.161827	1.20934	0.654077	0.624798	0.580186	0.659195	1.55056	1.1362	0.324086
kynurenate	187	200	Amino Acid	Tryptophan Metabolism	1417	LC/MS (+)	2825	190.05	492-27-3	3845	C01717	0.122209	0.888884	-2.49451	3.26328	HMDB00715	-0.0248418	0.893075	-0.388422	0.267142	-0.227367	2.30755	0.274816	-1.65236	-0.434779	-1.60083	0.409379	2.51322	0.189477	-1.02063	-0.431198	-1.48608	-0.563629	0.119262	3.16503	-2.03244	-0.586666	-0.546253	-0.13013	2.93655	-1.66186	-1.16649	-1.40675	-0.614645	-0.816186	0.529988	-1.08319	-0.113383	-2.24937
2-hydroxystearate	1181	200	Lipid	Fatty Acid, Monohydroxy	17945	LC/MS (-)	5705	299.259	629-22-1	69417	C03045	0.0377089	0.277445	-3.48639	1.98339		-0.135915	-0.731156	0.763101	-2.13172	0.0664951	0.2572	0.272144	-1.16444	2.09495	0.639319	-0.570461	-0.135915	-1.62418	-0.475945	-0.389031	-0.909608	-0.239084	-0.00211485	0.408849	-1.64351	-1.73013	-0.253925	-3.43253	0.675443	-0.285656	0.787601	-0.236152	-0.0901598	-0.542569	1.34406	0.344661	2.05876	0.211866
X - 15562		199			37811	LC/MS (+)	4686	470.201				-0.161129	0.895316	-4.17678	2.46525		0.13926	-0.523976	-1.55116	0.236673	0.503191	1.09453	0.265313	-0.14714	0.424986	0.581383	0.759696	0.917669	0.705484	-0.0539479	0.129114	-0.121741	-0.0316595	-1.51563	0.558602	0.820829	-0.115063	-0.782615	0.00611499	-3.13949	-0.406806	0.995679	0.0830494	1.78237	-0.341475	0.682109	0.426632	0.560027	-1.6056
X - 13005		108			34690	LC/MS (-)	3519	197.001				-0.129394	0.490305	-0.624987	5.56719		-0.624987	-0.44557	-0.103229	-0.624987	-0.624987	5.14357	0.263906	-0.624987	-0.624987	-0.624987	0.371864	0.0332614	0.986513	0.263906	-0.624987	-0.624987	1.21949	-0.624987	-0.297986	-0.624987	0.409847	-0.624987	3.60139	-0.624987	-0.467536	-0.624987	-0.624987	-0.624987	-0.624987	0.894766	-0.624987	0.307147	0.988669
leucylphenylalanine	535	186	Peptide	Dipeptide	40026	LC/MS (+)	3308	279.17	424904	259325		0.00152478	2.59407	-1.67839	2.4072		-0.000587796	0.118186	-0.74732	1.76182	-0.654515	-1.67839	0.26036	0.698785	0.434375	-0.166041	0.765477	1.92937	1.909	1.12918	-1.27986	0.741564	-0.655365	-0.286441	-0.0225731	-0.000587796	1.40547	-0.304181	-1.67839	-0.747867	-0.0634047	-0.324269	2.19367	0.536088	-0.325982	-1.67839	0.0281891	-0.0829203	0.0121333
X - 16394		200			38963	LC/MS (+)	1719	229.155				-0.11143	0.755155	-2.5695	2.55728		0.484412	-0.481267	-1.33222	-0.334211	1.99899	0.864908	0.253203	-0.0426689	1.12712	0.595279	1.58498	4.20517	-0.819133	-0.760289	-1.1179	0.168728	-1.48041	0.39564	-1.55236	0.158298	-0.454113	-0.11371	-2.54573	-0.940207	0.073304	-0.312504	-0.473503	-0.470198	0.324061	0.0732166	-0.537177	-0.115871	-0.553045
chiro-inositol	1302	104	Lipid	Inositol Metabolism	37112	GC/MS	1857	318.1	643-12-9			-2.1058	3.03058	-0.818536	2.91899		0.816483	0.0205604	-0.818536	0.906062	1.19471	0.381451	0.249424	1.79577	-0.818536	-0.818536	0.699673	1.80136	0.525923	2.59194	-0.119455	0.786469	-0.818536	0.910484	-0.818536	-0.818536	0.580215	0.548833	-0.818536	-0.818536	2.65361	-0.818536	-0.818536	-0.818536	0.379953	-0.818536	0.569622	0.495368	-0.818536
X - 15563		199			37812	LC/MS (+)	4749	490.17				-0.15705	0.933479	-4.18858	2.5396		0.168242	-0.265632	-1.42441	0.193224	0.571022	1.12411	0.246061	0.0578158	0.379354	0.404144	0.709054	0.884317	0.687424	-0.0933051	0.181432	-0.0942994	0.279966	-1.64266	0.375973	0.654807	-0.236267	-0.857976	0.021713	-3.55296	-0.146068	1.19281	0.154938	1.76416	-0.432727	0.665395	0.435791	0.621788	-1.58748
X - 15497		182			37745	LC/MS (-)	2877	236.092				-0.195407	1.05268	-1.73172	2.25936		0.46208	0.211677	-0.300274	1.26361	-0.814759	4.68602	0.244861	-0.497288	-1.73172	-1.73172	0.869586	0.712442	0.885119	0.905232	1.11615	-0.110032	-0.773385	0.296457	0.706668	-1.73172	0.0413443	0.193501	-1.73172	0.359657	-1.73172	-1.73172	-0.257288	0.879605	-1.73172	-1.01972	-1.73172	-0.993422	-0.488877
X - 12802		195			34485	LC/MS (+)	2731	318.192				0.202658	1.77289	-1.7979	2.99248		-1.24009	0.958418	1.25902	-1.30681	-1.16195	1.70791	0.243678	-0.182324	-0.114309	-0.417267	-0.406642	0.506033	-2.12784	-0.668335	0.0653229	-1.63058	-0.154159	-1.13219	0.244531	-1.03399	-0.797634	-2.12784	-2.12784	-0.201474	-1.19743	-0.0234847	0.120246	0.255723	-0.894818	0.677391	-0.777009	0.0661114	0.774726
X - 18309		191			41491	LC/MS (+)	4323.5	621.39				0.029425	0.830689	-1.04608	7.57891		0.0809387	-0.344014	-0.16682	-0.372144	-0.00936448	0.00597238	0.243669	0.102237	0.142043	-0.44791	-0.030762	0.283227	0.0130263	0.15547	0.376498	-0.165988	0.0903417	-0.388025	0.0523462	-0.0400953	0.0297457	-0.236715	-0.0337143	-0.363989	-0.706553	0.744156	0.430016	0.175022	-0.145834	-0.75194	0.0407661	0.0596537	0.137227
choline	1328	200	Lipid	Phospholipid Metabolism	15506	LC/MS (+)	674	104.107	67-48-1	305	C00114	0.0386297	0.385028	-2.26729	2.84139	HMDB00097	0.68371	0.6188	0.289342	-0.6887	-0.987309	1.97538	0.243266	-1.25979	-1.73983	-1.70707	0.371655	0.850177	0.522667	0.0670028	0.48497	0.0726137	-0.865113	-0.453369	-0.620253	-0.10033	-0.0434939	-0.644888	-2.2298	-0.298276	-0.482533	-1.00747	0.192758	0.263518	-0.813872	0.0889473	-1.03989	-0.895497	-0.658562
X - 18227		197			41331	LC/MS (+)	1817.3	160.097				0.0896793	1.24	-2.21417	2.40825		1.38436	0.913702	-0.478377	-0.192236	0.294071	-2.21417	0.240261	0.285337	-0.344092	0.00368137	0.490171	2.01622	-0.2968	0.166315	-0.831542	-0.997786	-0.22	0.0314725	-1.00269	0.933804	0.430695	-1.66481	-0.334443	-0.622778	0.70676	-1.26925	-0.773277	-1.04625	-0.368084	-0.984324	-0.717916	-0.54412	1.07588
1-methylnicotinamide	2264	197	Cofactors and Vitamins	Nicotinate and Nicotinamide Metabolism	27665	LC/MS (+)	688	137.071	1005-24-9	10129985		0.0726587	1.43033	-1.6626	3.0169		-0.933127	-0.0507984	0.540345	0.208917	0.434542	1.08127	0.236493	-0.984932	-1.58136	-1.58601	-0.738463	0.615834	-0.0322437	-0.250775	-0.501307	-2.0239	-0.197789	-0.40231	1.96726	-1.01285	0.232968	-2.0239	-0.546994	1.75622	-0.0917127	-1.30515	-0.12785	-0.911473	-0.886833	-0.0280399	-0.667661	-0.324808	-0.774315
xanthurenate	193	183	Amino Acid	Tryptophan Metabolism	15679	LC/MS (+)	2690	206.045	59-007	5699	C02470	-0.356787	1.53349	-2.46496	2.20264	HMDB00881	0.257991	0.930931	-0.477958	1.18565	-0.537246	-2.46496	0.232664	-0.95366	-2.46496	-2.46496	0.251842	1.77984	0.647189	-0.180065	0.130321	-0.572194	-1.25587	0.562391	1.64619	-1.14829	-0.407597	-0.482055	0.0250048	1.56186	-1.41562	-2.46496	-1.20702	0.535822	-0.1365	0.220037	-0.749771	-0.221347	-2.46496
X - 16397		200			38966	LC/MS (+)	2200.8	248.095				-0.102571	0.820464	-2.54757	2.41212		-0.0599426	0.386308	0.85597	-0.213965	1.00509	2.56735	0.230347	-0.314457	0.0048172	0.484781	1.91539	2.97421	0.0409673	-1.36779	0.392142	-2.25814	0.0277277	0.125015	0.931328	0.125015	0.516926	0.352427	-0.151161	1.84924	-0.384216	-0.0942949	-0.0286457	-0.595241	-1.90363	0.142949	-1.20861	0.433977	0.644122
4-methylcatechol sulfate	2383	190	Xenobiotics	Benzoate Metabolism	42493	LC/MS (-)	2666.4	203.002				-0.395984	1.93236	-2.38807	1.70568		1.31077	0.615673	-2.38807	0.237102	0.0501936	-0.669182	0.224503	-0.268772	0.376362	0.523902	0.440889	0.407224	0.168226	0.634787	-0.0452897	1.334	-1.80872	0.0641894	-2.18148	0.413085	-0.542946	0.244018	-0.181378	-1.5584	-0.0589281	0.152844	-0.239009	0.637241	-0.0336934	1.08891	-0.640877	0.278	0.346816
X - 11342		178			32659	LC/MS (-)	870	112.986				0.0176571	0.652587	-1.11206	4.45429		0.248933	-0.558923	0.279602	-0.17981	-0.260725	-1.11206	0.22424	-0.303201	-0.150274	-0.519998	-0.0270571	0.205524	-0.431518	0.090144	0.808897	-0.32744	0.954033	0.402136	-1.11206	-0.367092	-0.118266	-0.352224	3.47685	-0.861255	3.1694	-0.306991	0.0845811	-1.11206	-1.11206	0.178576	0.308748	-0.291481	-0.0736833
X - 11449		200			32766	LC/MS (+)	1303	119.035				0.12225	0.683716	-1.83622	3.7954		2.43804	1.75304	-0.365305	-0.0548435	-2.0797	7.53731	0.223418	-0.985215	-0.792699	-0.44255	-0.449942	3.86513	1.39464	-0.338159	1.50945	0.51059	-0.358025	-0.963049	0.869623	-2.02212	-2.20532	-0.639402	-0.784474	-0.990485	-1.64237	-0.256858	-0.572593	0.56729	-1.75648	1.42423	-0.246873	-0.122791	0.512325
N-acetylcarnosine	383	197	Peptide	Dipeptide Derivative	43488	LC/MS (+)	1145	269.124	56353-15-2	9903482		-0.188423	1.05324	-1.89672	2.81348		0.132587	-0.574589	-0.458318	0.496341	2.19481	-1.35725	0.222983	0.433388	0.842225	0.301955	1.67991	3.45218	0.530436	0.216679	0.294603	0.334818	-1.44584	0.178899	-2.39149	0.444407	0.509813	-0.82638	-1.44853	-2.39149	0.242951	-0.230132	-1.11951	-0.434814	0.527349	-0.836068	0.102713	0.0558514	0.0460068
arabinose	780	182	Carbohydrate	Pentose Metabolism	575	GC/MS	1631.6	217	28697-53-2	66308	C00216	-0.164973	0.909901	-2.33563	1.96198	HMDB00646	-2.33563	-0.0917696	1.18351	-0.206577	-1.06252	4.38559	0.221735	-0.180821	0.072316	0.173057	0.157117	-0.262664	0.854131	1.33568	1.36982	-0.0486917	0.845459	-2.33563	0.47901	-0.553176	-0.0180907	-0.208907	-2.33563	1.03849	0.181309	0.599444	0.860954	0.627049	-0.171631	-0.0154139	-1.11283	0.136321	0.89468
N6-methyladenosine	2145	200	Nucleotide	Purine Metabolism, Adenine containing	37114	LC/MS (+)	1985	282.12	1867-73-8	102175		0.146344	0.583152	-1.73012	3.16499	HMDB04044	-0.111441	0.181214	0.918162	-1.42081	-0.721803	-0.180406	0.221514	-0.429095	-0.0496029	-0.55763	-1.34237	-0.481333	-0.365845	-0.00245912	-0.294194	-0.250954	-1.32436	0.132872	-0.928651	0.238668	-0.299489	-1.13625	-2.36063	-0.250954	-2.82187	-0.59527	-1.10553	-1.48882	-0.34785	0.585665	-3.28699	0.179591	-1.87282
AMP	2131	140	Nucleotide	Purine Metabolism, Adenine containing	32342	LC/MS (+)	1210	348.07	149022-20-8	6083	C00020	-0.372767	0.695182	-1.14959	3.51768	HMDB00045	1.09209	0.785994	-0.286593	-1.14959	0.296494	1.19776	0.221256	-1.14959	1.59246	0.751428	-1.14959	0.568092	0.191319	1.21459	0.299429	1.94734	0.183485	0.31899	0.430661	2.04493	-0.235123	-1.14959	-1.14959	0.373126	1.47512	-1.14959	-1.14959	1.62393	0.380564	-1.14959	-1.14959	0.353149	0.599976
X - 12860		198			34544	LC/MS (+)	2264	276.181				0.0504255	1.41483	-2.12059	2.08627		-0.0635992	0.325862	1.27717	-0.505127	-0.158337	1.40105	0.219256	0.190498	-0.41861	-0.121311	0.691139	1.46746	-0.755289	-1.28286	-0.244061	-1.55862	0.280336	-0.689905	0.910699	-0.0764831	-0.00139357	-0.678257	-0.729827	0.309469	0.101191	0.0413064	-0.362474	0.642778	-0.258766	0.698342	-0.561968	-0.199772	0.0388771
taurolithocholate 3-sulfate	1668	187	Lipid	Secondary Bile Acid Metabolism	36850	LC/MS (-)	5002	280.622	64936-83-0	440071	C03642	-0.44227	2.02222	-1.95524	1.84688	HMDB02580	0.299133	-0.230384	-0.821404	0.684449	-1.20698	-1.04195	0.218705	0.218705	-1.32149	-1.54047	1.27916	0.183866	-0.870117	-0.963145	-0.41214	0.432616	-1.88118	1.46046	2.31194	0.564518	0.606268	-0.835375	0.71191	1.02438	0.262888	-1.00752	-0.389743	0.127826	-0.0526383	-0.13474	0.869241	0.365647	0.890757
histidylphenylalanine	499	198	Peptide	Dipeptide	42084	LC/MS (+)	1730	303.145	16874-81-0	4466133		0.165536	1.61697	-1.44576	2.47475		-0.205469	-0.179948	0.134692	1.58122	-0.644603	-0.763759	0.21639	-0.123935	-0.0349715	-0.358516	0.747913	1.93361	2.96669	0.309486	-1.20793	0.68566	-1.28439	-0.494219	0.808897	-0.215716	0.707176	0.113156	-1.46081	-0.350989	-0.687217	-0.00527867	2.42628	0.850191	-0.729621	-1.37959	-1.32691	-1.46081	-0.490578
N-6-trimethyllysine	72	200	Amino Acid	Lysine Metabolism	1498	LC/MS (+)	650	189.16	23284-33-5	440120	C03793	0.0966328	0.529177	-1.20756	4.59382	HMDB01325	-0.203452	-0.694982	-1.34198	-0.751896	0.298046	-0.714654	0.215578	1.58236	1.79818	1.09796	0.102408	3.75426	0.130958	-0.182609	-0.831547	-0.526008	-0.363433	-0.673112	-1.01059	-1.56663	-1.56656	-0.911073	-3.52424	-1.12726	-1.27688	-0.347367	-1.09641	-0.832367	-0.360463	-0.770118	-1.61851	-1.29911	-1.28572
oleic ethanolamide	1287	199	Lipid	Endocannabinoid	38102	LC/MS (-)	6553	324.291	11-58-0;111-58-0	5283454		-0.0559284	0.646979	-2.56253	2.49385	HMDB02088	0.0864455	1.09342	0.651057	-0.466262	-0.702505	2.91984	0.215243	0.221466	0.0864455	1.05709	-0.557721	2.09804	-0.341778	-0.659379	-0.0647899	-1.12172	0.505674	-0.814953	-1.28807	0.284125	-0.711302	0.431478	0.190359	-1.00205	0.627009	1.21591	1.53773	-0.526564	-1.34711	-2.62786	0.686723	1.92523	0.806699
X - 12846		125			34529	LC/MS (-)	4218	481.244				-0.925522	1.0563	-0.981554	2.49811		0.996321	-0.0396567	-0.981554	0.577069	2.23262	-0.981554	0.209209	0.357753	1.72328	-0.981554	1.10595	2.8312	-0.310853	-0.981554	0.128813	1.25215	-0.981554	0.942101	-0.981554	-0.0464059	-0.981554	1.88265	-0.981554	-0.981554	0.33014	-0.981554	-0.981554	-0.981554	-0.281049	0.215392	-0.981554	-0.981554	-0.188212
X - 15559		199			37808	LC/MS (+)	4418	450.234				-0.192361	0.9291	-3.88501	2.48255		0.194526	-0.496163	-1.50471	0.27231	0.449079	1.20164	0.20704	0.0132779	0.488825	0.637167	0.831315	0.957328	0.75365	0.0176064	0.206778	-0.129232	0.0785482	-1.64494	0.500969	0.711674	-0.0875466	-0.875269	-0.0423423	-3.06114	-0.360447	0.972974	0.164452	1.63887	-0.408733	0.651921	0.484824	0.43506	-1.55253
X - 11541		192			32858	LC/MS (-)	4984	398.938				-0.2998	1.23727	-2.44358	2.01259		1.96135	0.907906	0.757407	0.138587	1.49079	-2.44358	0.20652	1.15262	1.4129	1.58028	0.888038	1.48877	-0.813242	-0.496013	-0.22543	1.28632	-2.44358	-1.03728	-2.44358	-0.863892	-1.98009	0.303681	-2.44358	-0.76704	-1.31184	0.242308	0.498745	0.180111	-0.41633	0.132917	0.980187	1.11708	1.0163
X - 11478		200			32795	LC/MS (-)	4286	165.092				-0.240094	1.17157	-2.79714	2.36364		-0.0935399	0.823591	2.20818	0.204934	1.0174	2.58587	0.204934	1.27652	0.788908	0.796858	0.649209	2.12757	-1.31099	-1.72544	-1.72993	-2.33065	-0.129602	-0.526491	0.00137635	0.41678	0.544515	0.303324	-0.68578	0.643371	0.0193003	0.204934	0.0813163	0.445334	0.175663	0.37386	-0.616398	0.236146	0.68116
2-methylmalonyl carnitine	1122	200	Lipid	Fatty Acid Synthesis	35482	LC/MS (+)	1539	262.129	149181-64-6	53481628		-0.0946822	0.47062	-2.17892	2.75383	HMDB13133	-0.152901	-2.43351	-1.81047	-0.141981	1.94864	1.01101	0.201186	-0.167867	-0.0971895	-0.329322	15.8809	17.3541	3.38303	7.38689	9.72441	10.1535	-1.82711	-0.190599	0.201186	0.697495	0.762132	1.38232	-2.02618	0.151651	1.21256	1.18833	0.194471	0.783605	0.840275	0.576929	-1.03121	-0.191331	-1.07993
X - 12627		130			34221	LC/MS (-)	5732	357.28				-0.715619	1.19623	-1.06137	2.09017		1.05679	1.90079	1.70019	-1.06137	0.185193	-1.06137	0.193934	-1.06137	1.67358	1.77701	-1.06137	0.577735	-1.06137	0.490947	-1.06137	-1.06137	1.1379	-0.450092	-1.06137	-0.196415	0.0341809	-0.731517	-0.745033	-1.06137	0.140094	1.32027	0.636006	0.115664	0.972454	2.00318	0.960453	1.40849	0.417191
5-hydroxyhexanoate	1192	72	Lipid	Fatty Acid, Monohydroxy	31938	LC/MS (-)	1283	131.071	44843-89-2	170748		-0.878892	0.794934	-0.436272	4.0164	HMDB00525	0.5598	1.10562	-0.436272	-0.436272	-0.436272	3.78684	0.193006	-0.436272	-0.436272	-0.436272	0.888031	-0.436272	-0.436272	-0.436272	-0.436272	-0.436272	1.17895	0.519399	1.10562	-0.436272	-0.436272	0.670638	-0.436272	0.390531	-0.436272	-0.436272	-0.436272	-0.436272	-0.436272	2.02753	-0.436272	-0.436272	1.60929
pantothenate (Vitamin B5)	2277	200	Cofactors and Vitamins	Pantothenate and CoA Metabolism	1508	LC/MS (+)	2218	220.118	137-08-6	6613	C00864	-0.254456	1.32235	-2.36595	2.54666	HMDB00210	0.147471	0.916026	0.719565	-0.454149	-0.534818	1.70441	0.19192	-0.801991	-1.21861	-1.22739	-0.116477	0.266201	-0.475363	-0.406509	1.79258	-0.0852571	1.18192	2.28043	1.81425	0.231794	0.833289	-0.639008	0.997773	2.65255	0.513565	0.237288	0.85292	1.30257	-1.09738	-0.333092	-0.110553	0.66559	0.300424
4-androsten-3beta,17beta-diol disulfate 1*	1607	195	Lipid	Steroid	37202	LC/MS (-)	3735	224.062		10634	C04295	-1.15588	2.6738	-1.93465	1.8889	HMDB03818	0.00260083	0.745302	-0.18411	0.232778	1.98307	1.72373	0.180749	0.0476306	1.14521	0.938661	1.27139	1.99754	-0.0610485	-1.37589	0.310369	0.674393	-0.825552	1.66809	1.87596	0.484129	1.53006	1.40622	0.466638	1.15903	0.822829	-1.10504	-0.890546	-0.891724	-0.0144575	-1.93465	-0.339521	-1.03837	0.386031
threonylleucine	637	182	Peptide	Dipeptide	40051	LC/MS (+)	2204	233.15	50299-12-2	4420322		-0.268294	1.20322	-1.8408	2.69549		1.40355	0.22284	-1.8408	2.09023	-0.388519	-0.56947	0.179754	0.95006	0.414766	0.51544	0.340893	2.11387	1.13616	0.923969	-0.885578	0.294823	-1.8408	0.225576	1.31094	0.183	1.12289	0.88106	-1.8408	0.441356	0.408464	-1.8408	2.24866	-0.0443444	-1.16141	-1.8408	-0.17527	-1.8408	-0.840778
1-oleoylplasmenylethanolamine*	1379	199	Lipid	Lysolipid	44621	LC/MS (-)	6105.2	462.299				0.012094	0.743333	-2.94196	1.72422		1.65256	2.89031	1.45767	-0.209358	-0.047123	1.40634	0.176162	0.423865	-0.322996	0.434313	-0.369687	0.73388	-1.07662	-0.240694	1.3869	0.0207782	-1.2475	-1.64105	-1.26303	0.472193	0.735729	-0.231545	-4.01279	-2.09593	-0.245255	-0.316166	-0.520952	0.187724	-0.0562093	-4.01279	0.358504	0.200184	-0.01627
X - 12602		188			34170	LC/MS (+)	1456	204.135				-0.385854	1.38977	-2.01753	2.59848		0.712632	-0.503363	0.171901	0.490832	0.871728	1.38523	0.175317	0.0550841	0.593497	0.750817	0.27764	1.38614	0.129292	0.172742	1.13549	0.364173	1.53333	2.3795	0.751973	1.75808	1.64683	1.70065	0.824938	0.680655	1.50192	0.275945	-0.452073	-2.01753	-0.122389	0.0538639	-2.01753	-0.793308	-0.246838
leucylaspartate	528	173	Peptide	Dipeptide	40053	LC/MS (+)	1589.6	247.129	32949-40-9	3328705		-0.0743719	1.34468	-2.09666	2.47154		0.701462	-2.09666	-0.558581	0.432506	-1.41761	0.0352247	0.174319	0.136259	-0.560153	0.0512989	0.424574	1.80665	1.37421	0.765497	0.241224	0.11595	-1.08975	-0.736406	0.54607	-0.344638	2.18842	-0.10644	-0.0608433	0.445822	-0.0186749	0.0593027	1.77104	-0.558918	-2.09666	-2.09666	0.350533	1.80152	-0.610205
X - 11440		199			32757	LC/MS (-)	3571	246.074				-0.0511625	1.96651	-2.56787	2.15348		-0.220238	1.12097	1.21616	-0.544436	1.46276	0.434982	0.169195	-0.283971	0.438815	-0.0641375	0.880867	1.48876	0.711792	-0.494122	-0.322589	-0.0353013	-0.440497	0.296916	2.3707	-0.119172	0.213341	0.153463	-0.364612	2.1163	-0.708006	-0.476912	-1.1699	-0.679078	0.159114	-1.57206	-1.11637	-1.37138	-0.137246
xanthosine	2120	191	Nucleotide	Purine Metabolism, (Hypo)Xanthine/Inosine containing	15136	LC/MS (+)	1785	285.083	146-80-5	64959	C01762	0.054902	0.607015	-2.36614	2.46455	HMDB00299	0.234466	1.65655	0.547953	-2.36614	-1.16455	2.85935	0.168906	-0.733721	0.155027	0.0959114	0.0780782	1.26731	0.0625204	-0.124259	0.431073	-1.04587	-0.308848	-0.0977298	0.801578	-1.62003	-0.924482	-1.34932	-1.38244	1.39832	-1.86092	-0.322768	-0.500592	-0.683962	-0.951063	-0.0904459	-0.421652	0.337412	-0.648156
histidyltryptophan	502	198	Peptide	Dipeptide	41912	LC/MS (+)	1961	342.156	23403-90-9	6539217		0.20874	1.43322	-3.46333	2.55003		0.0451327	-0.570129	-0.0716338	0.88328	0.373116	-2.13669	0.168345	-0.351808	-1.30329	-0.416035	-1.11465	2.76168	1.2379	0.438077	0.683469	0.693307	-3.58662	-0.407284	-2.38735	0.631064	0.0280353	0.658148	-0.344958	-2.16439	-2.98072	-0.353597	1.08989	-1.34338	-0.235118	1.4352	0.648219	0.683775	-0.302028
vanillylmandelate (VMA)	133	139	Amino Acid	Phenylalanine and Tyrosine Metabolism	1567	LC/MS (-)	964	197.046	55-10-7	1245	C05584	-0.116324	0.698747	-1.03925	3.33708	HMDB00291	1.61252	1.46208	0.354377	-0.0646903	-1.03925	-1.03925	0.166475	-0.531047	-1.03925	-1.03925	0.356093	1.04954	-0.105449	0.166475	-0.170116	-1.03925	-0.403826	-0.0267937	-1.03925	-0.654894	-1.03925	-0.124338	-1.03925	0.186856	-1.03925	-0.593881	0.208247	0.113975	0.140915	0.239545	0.036108	-0.107033	-0.763644
2-linolenoylglycerophosphocholine(18:3n3)*	1358	107	Lipid	Lysolipid	45869	LC/MS (+)	5488.2	518.324				-1.18513	1.0617	-0.989877	1.97858		1.31466	-0.989877	0.0355917	-0.989877	0.797338	-0.989877	0.166381	0.991542	-0.989877	1.44235	0.509927	1.07139	-0.405927	-0.989877	1.23591	-0.989877	-0.989877	2.40233	-0.989877	-0.989877	-0.989877	-0.989877	-0.164064	-0.989877	-0.989877	1.1597	1.94066	2.68243	-0.989877	1.13942	-0.989877	0.846142	1.81311
X - 18908		192			42293	LC/MS (-)	4044.1	295.116				0.179435	1.65915	-1.62863	3.74917		-0.265474	0.273181	1.2921	0.328251	-0.808883	0.673967	0.166178	0.446781	-1.2924	-1.62863	-0.843186	-0.825094	-0.0198831	-0.682212	-0.421262	-0.310522	-0.0603301	0.258197	4.2635	-0.860473	-0.241447	-0.0934084	-0.887691	3.9817	-1.62863	0.35195	-0.162186	-0.158749	-0.691207	0.0737247	0.143918	0.238531	0.311763
histidylisoleucine	496	159	Peptide	Dipeptide	43138	LC/MS (+)	1414.9	269.161	510-791-9560	4060215		-0.451569	1.60381	-1.24946	2.02373		0.920991	1.03786	-1.24946	0.534746	-1.20422	-1.24946	0.162713	0.276415	-0.364365	-0.0044743	0.814064	1.56081	1.29047	0.560489	0.247345	0.163494	-1.24946	-1.24946	0.392016	-1.24946	0.831041	0.0273097	-1.24946	-1.24946	-1.24946	0.266935	1.66673	0.113608	-1.24946	0.159317	-1.24946	-0.818334	-0.302421
leucylasparagine	527	110	Peptide	Dipeptide	40052	LC/MS (+)	1418	246.145	14608-81-2	4128305		-1.6597	2.07428	-0.990709	2.74104		1.06724	-0.990709	-0.990709	2.55003	-0.161919	-0.990709	0.152413	0.775927	0.389834	-0.990709	0.800136	2.82731	2.66151	2.02615	-0.347764	0.800136	-0.990709	-0.990709	0.587971	-0.990709	1.48412	-0.119248	-0.990709	-0.0459449	0.475419	-0.990709	2.61529	0.299457	-0.990709	-0.990709	0.759235	1.04171	-0.737291
dehydroisoandrosterone sulfate (DHEA-S)	1591	198	Lipid	Steroid	32425	LC/MS (-)	4771	367.158	651-48-9	12594	C04555	-0.698908	2.5566	-2.5992	1.56602	HMDB01032	0.571475	0.460733	-0.592745	0.445821	1.94541	0.407619	0.144739	0.29147	1.2792	0.912721	1.37291	1.69751	0.235149	-1.23014	0.222042	1.04929	-1.3415	0.861681	0.0458901	0.477155	0.804856	0.921548	-0.22634	0.261578	0.726349	-0.782818	-0.958672	-0.799663	1.01159	-1.49815	-0.0785862	-0.843622	0.178637
glycerol 3-phosphate (G3P)	1437	200	Lipid	Glycerolipid Metabolism	15365	GC/MS	1719.7	357.1	29849-82-9	754	C00093	0.063765	0.644407	-2.37123	3.36658	HMDB00126	0.865231	-0.0989515	-0.288504	-0.269009	0.619542	2.39273	0.1435	-0.457045	0.730385	1.70636	-0.938524	5.74873	-0.419996	-0.395277	-1.06238	0.857275	-1.5225	-0.865358	-1.09131	-0.0989515	-0.433593	0.357293	-5.482	-1.41859	0.625624	1.54081	-0.872501	0.167233	0.0245031	1.43692	-1.1395	-0.867396	-0.594914
X - 12101		196			33516	LC/MS (+)	1646	164.074				-0.0256276	1.07363	-2.13257	2.42159		-1.31255	-0.181474	2.20547	0.218507	0.392332	0.750946	0.142728	1.02417	0.0664841	0.504177	0.402617	1.69618	-0.780977	-2.4397	-1.61579	-2.39127	-0.489876	-0.901604	0.0769539	1.25488	0.254722	0.413399	-0.679312	0.149545	0.195622	-1.64312	-0.870384	-2.51744	-0.943603	-0.500023	-1.94787	0.471141	-0.723905
X - 12850		198			34533	LC/MS (-)	4847	263.628				0.347364	1.72376	-2.54925	2.66096		-0.627013	0.36566	0.613709	-0.536106	-0.923404	-0.351116	0.142396	-0.395308	-1.26817	-0.665941	0.723753	-1.24743	0.368326	-0.413634	0.183845	0.140552	-0.612266	0.067126	3.42515	-0.85281	-1.54148	-0.411673	-1.32342	2.77897	-1.29375	-0.710051	0.25089	-0.463238	-0.736881	-1.20819	-0.590302	-0.953707	0.300885
hydroxyisovaleroylcarnitine (C5)	229	200	Amino Acid	Leucine, Isoleucine and Valine Metabolism	35433	LC/MS (+)	1683	262.165	99159-87-2			-0.0497343	0.804331	-2.73286	2.02631		9.61428	9.60744	5.45084	8.18642	-1.62594	1.73658	0.141371	-0.888272	0.207078	-0.224659	2.80825	3.37623	0.63813	-0.276396	1.97868	-0.674524	-0.182036	0.163084	1.425	-0.286141	0.726605	-0.549186	0.230854	0.825136	-0.328646	-2.19477	-0.0271247	0.629888	-0.137337	0.142917	-1.40253	-0.458948	-1.74039
X - 16580		195			39153	LC/MS (+)	1681.8	222.08				0.021815	0.868616	-2.4326	1.62005		-0.963063	0.652547	1.66256	-0.714925	0.371363	1.80246	0.140644	0.0756931	-0.804522	-0.445484	1.45602	1.98487	0.134567	-1.09954	0.117734	-2.4326	-0.215606	-1.13012	-0.088043	-0.0529966	-0.334222	-1.19848	-1.48109	0.965792	-0.659841	-0.0901195	-0.617255	-1.09731	-1.52716	-0.0109677	-0.995639	1.06452	-0.326057
N-acetylhistidine	51	169	Amino Acid	Histidine Metabolism	33946	LC/MS (-)	913	196.073	39145-52-3	75619	C02997	-0.16074	1.23255	-1.15329	2.90055	HMDB32055	-0.58735	0.380485	0.484173	0.210534	-1.15329	2.04798	0.137251	0.394158	-0.352457	-0.745447	-0.618494	0.243353	0.656739	1.01137	-1.15329	-0.0275413	0.949462	-1.15329	0.626333	0.198971	0.465966	-0.41076	-0.239909	0.619907	0.445474	-0.313411	-0.157617	-0.825898	-0.629355	-0.0514767	-0.735832	-0.594845	-0.758719
X - 12125		186			33540	LC/MS (+)	1544	245.161				-0.419808	1.43342	-1.66598	2.26279		1.36435	1.54026	-0.148658	-1.66598	-0.444975	0.409057	0.131982	0.266832	1.09374	0.777928	1.62689	2.09754	-0.714071	-0.0698104	-0.355835	0.882027	-0.432516	1.08012	0.0830012	-0.395695	0.333044	0.303509	-0.0149549	0.292871	0.118641	-0.437617	1.03884	0.521575	0.520597	0.788222	0.797515	1.25144	-0.313899
X - 17443		137			40272	LC/MS (-)	3102.3	271.155				-0.396091	1.75619	-1.06876	3.97108		-0.437871	0.595792	1.07293	-0.46209	-1.06876	0.835041	0.128035	-0.0329202	-0.149405	0.129954	-1.06876	0.273731	-1.06876	-1.06876	-1.06876	-1.06876	-1.06876	-1.06876	0.137154	-1.06876	-1.06876	-0.236153	-0.28832	-0.578403	-1.06876	0.422052	0.681379	0.219307	-0.475921	0.897656	1.04738	1.03453	-1.06876
3-hydroxysebacate	1186	124	Lipid	Fatty Acid, Monohydroxy	31943	LC/MS (-)	1285	217.108	73141-46-5	3017884		-0.808399	1.69782	-1.12425	2.64059	HMDB00350	-0.471171	1.04786	1.67352	-0.775212	-1.12425	0.476141	0.115032	0.428416	-1.12425	-0.152146	-1.12425	-1.12425	-1.12425	-1.12425	-1.12425	-1.12425	-0.538374	-0.000850483	0.638629	-1.12425	-1.12425	0.736686	-1.12425	0.476141	-1.12425	-0.262636	0.272836	-0.12998	-0.115459	0.895096	-0.0869246	0.484645	-1.12425
X - 17347		80			40154	LC/MS (-)	1851.9	218.997				-1.21757	1.37602	-0.568177	3.59404		-0.072663	0.905412	-0.568177	0.278941	0.216274	0.201398	0.113313	-0.568177	-0.568177	0.801771	-0.568177	-0.568177	-0.568177	0.16381	0.179897	0.77214	-0.568177	0.0430031	-0.568177	-0.568177	-0.568177	2.98025	-0.568177	-0.568177	-0.568177	-0.568177	-0.0266724	-0.568177	-0.568177	0.705777	-0.568177	-0.568177	-0.568177
asparagylleucine	433	186	Peptide	Dipeptide	42980	LC/MS (+)	2170	246.145				0.499713	2.69671	-1.29238	2.43623		1.20992	-0.0981886	-0.876298	1.71259	-0.94765	-0.732403	0.11166	0.294313	-0.381409	-0.652308	0.601818	2.51224	1.90633	1.14862	-1.29238	0.0374467	-0.806402	-0.146567	0.973829	-0.458872	2.23357	-0.259964	-0.695845	-0.132419	-0.185305	-0.379478	2.03333	0.0404419	-0.786341	-0.965713	-0.472017	-0.368284	-0.432463
threitol	783	199	Carbohydrate	Pentose Metabolism	35854	GC/MS	1513	217.1	2418-52-2	169019	C16884	0.0461487	0.896925	-2.19655	2.76176	HMDB04136	0.380528	-0.304834	-0.5533	-0.36369	-0.424894	3.56235	0.109515	0.214914	-0.43055	-0.191342	0.745816	2.05336	0.559531	1.81899	1.43141	-0.598633	1.25642	-0.300436	-0.027691	-0.288718	-0.606468	-0.365236	-2.42994	-0.0192434	-0.0590638	-0.73446	-0.956496	-0.21646	-0.418366	-1.3663	-0.514242	-0.255978	0.625768
delta-tocopherol	2294	126	Cofactors and Vitamins	Tocopherol Metabolism	33418	GC/MS	2232	474.4	119-13-1	92094	C14151	-0.885028	1.39322	-1.02523	2.89715	HMDB02902	0.236748	-1.02523	-1.02523	-0.115969	-1.02523	0.995939	0.105369	0.995371	0.366332	0.994318	-1.02523	0.650755	-1.02523	-0.0772669	-1.02523	0.112295	1.47589	-1.02523	1.85482	1.44309	1.09894	0.376062	-1.02523	1.00564	1.30931	0.750161	-1.02523	0.983003	-1.02523	0.648706	0.747322	-1.02523	0.886672
catechol sulfate	2378	194	Xenobiotics	Benzoate Metabolism	35320	LC/MS (-)	1928	188.986	120-80-9	3083879	C00090	-0.658329	2.1491	-2.64192	1.56393		0.707243	0.832702	-0.381945	0.58562	0.681115	-0.318808	0.104128	0.642087	0.0989531	-0.0497075	0.237044	0.992907	0.0356573	0.547113	0.351576	0.861637	-2.64192	0.0310693	-0.911577	-0.482704	0.43529	0.0830658	-0.951873	-1.1792	-0.137607	0.123476	0.671126	0.372228	0.306327	0.722982	-0.176982	0.325068	0.0389435
N-acetylneuraminate	897	200	Carbohydrate	Aminosugar Metabolism	1592	GC/MS	2074.9	245	131-48-6	439197	C00270	-0.0209279	0.659049	-2.2704	2.81398	HMDB00230	1.34996	1.31241	1.15632	-0.82758	-1.19312	2.51695	0.102628	-1.1159	-0.408008	-0.32715	-0.201877	1.99667	0.111262	-0.408763	1.22707	-0.782616	0.808102	1.09604	0.611544	0.856442	0.294106	-0.134668	-1.20972	0.450153	1.25673	-0.211428	0.833818	-0.236075	-1.28878	0.502787	-0.611095	-0.292383	-0.11128
X - 07765		190			32560	LC/MS (-)	3705	245.048				-1.32454	3.14023	-2.23244	1.46073		0.843039	0.0336332	-0.884536	1.32711	1.44326	0.0723511	0.0996221	-0.0143476	0.396842	-0.293368	1.02028	1.71122	0.479173	0.61324	0.630532	0.63547	-2.23244	-0.313055	-1.77266	-0.804671	0.672814	-0.0251119	0.421798	-1.6869	-0.0263775	1.24584	0.8255	0.0570404	0.996297	0.56916	-0.39029	0.739186	0.90121
2-piperidinone	2430	200	Xenobiotics	Food Component/Plant	43400	LC/MS (+)	2034	100.076	675-20-7	12665		0.742447	1.45649	-1.56953	2.48776		0.702635	0.510739	-1.30485	-0.869186	1.26567	-0.871383	0.0927126	1.36856	1.58245	0.369955	-0.847546	-0.239886	1.61897	1.34114	-0.901582	-0.73367	-1.07498	0.260109	0.122233	-0.509752	0.866831	0.774875	-0.699464	0.576193	-0.6576	-0.0197121	0.623181	-0.845856	-1.13364	-0.834328	-0.312383	-1.05422	-0.950838
X - 12097		175			33512	LC/MS (+)	1526	174.124				-0.77738	1.61624	-1.31754	2.41518		0.74137	-1.31754	-0.4659	0.22344	1.57265	0.337725	0.0909955	-0.118634	0.0044878	-0.116867	0.465264	1.46184	0.747045	0.500161	1.66698	1.13038	1.94548	1.51802	0.98709	1.24722	1.43386	1.66846	0.244156	0.918361	1.05218	0.403177	-0.373865	-1.31754	0.480979	0.49743	0.588522	0.480979	-0.0205784
ribose	772	199	Carbohydrate	Pentose Metabolism	12083	GC/MS	1652	204	50-69-1	5779	C00121	0.0806496	0.721213	-2.20433	3.34439	HMDB00283	2.76539	2.01598	1.32771	0.313539	-1.28336	2.4138	0.090443	0.341332	-0.198326	0.412079	-0.162981	0.961326	-0.607814	-0.559448	2.50534	0.453935	-0.111825	-0.20165	0.128683	-1.73497	-1.34116	-0.554428	-2.21931	-0.922875	-1.18075	-0.545737	-0.352322	-0.37702	-0.722691	0.950521	-1.72468	-0.705219	-0.770006
tiglyl carnitine (C5)	252	178	Amino Acid	Leucine, Isoleucine and Valine Metabolism	35428	LC/MS (+)	2317	244.154	64191-86-2	22833596		-0.270143	1.05777	-2.07513	2.68265	HMDB02366	0.255389	1.00834	-0.67517	0.859132	-0.690747	0.13289	0.0876141	-1.10174	-1.40169	-2.07513	2.50697	4.37996	0.501311	0.197717	1.92679	1.51108	-0.987042	1.93794	0.999257	0.237242	1.02599	-0.645427	1.24899	0.475127	-0.0385545	-1.15455	1.0209	1.44444	0.437468	0.385803	-0.903332	0.100236	-1.56201
4-vinylphenol sulfate	2394	197	Xenobiotics	Benzoate Metabolism	36098	LC/MS (-)	3323	199.007	2628-17-3	6426766	C05627	-0.194121	2.23606	-2.38633	2.53557	HMDB04072	0.981204	0.671056	-0.708864	1.34452	1.20172	0.00602778	0.086814	1.16626	0.086814	-0.447325	1.47548	1.91588	0.497399	0.318238	-0.285952	0.712567	0.232273	0.26279	-0.166671	-1.03987	-0.465175	-1.17948	-1.51492	-0.514161	-0.209963	0.522261	-0.430499	-0.806708	0.480134	0.521144	-1.63688	-0.0504126	0.169186
X - 12119		199			33534	LC/MS (+)	1582	208.064				0.0785985	0.956859	-2.36943	4.05336		0.216051	1.26948	2.08134	-0.256043	0.149665	1.65318	0.082889	0.49424	-0.507654	-0.131398	0.439215	3.08713	-1.49172	-0.381255	1.44718	-1.73418	-0.878041	-0.163312	0.429538	0.810243	0.141023	-0.114755	-0.815639	0.593307	-0.77385	-0.986991	-1.48295	-0.971125	-0.792178	-0.859884	-2.23192	-0.393869	-0.400316
X - 11537		196			32854	LC/MS (+)	5200	366.337				-0.0120539	1.17438	-3.41689	2.36514		0.687502	-0.381375	0.174147	0.39615	0.427771	-3.41689	0.082268	-1.00153	-0.207282	0.618719	0.160369	-0.732255	0.63888	0.235002	0.1228	0.680454	-1.27987	0.165601	-1.02324	-0.792145	-1.81897	-0.364169	-3.41689	-3.41689	-1.00093	0.337364	1.30832	0.302679	0.00227888	2.13179	-0.00686178	-0.0798045	0.450186
X - 19497		188			43050	LC/MS (-)	3657.6	227.129				-0.232008	1.68135	-1.3902	3.46497		1.00994	-0.959746	-1.3902	1.69087	0.911443	-0.171041	0.0818283	0.137989	0.137989	0.939491	1.27053	1.46226	-0.21247	1.66712	1.49891	0.0788007	-1.3902	0.113779	-0.211256	-0.89065	-0.212284	0.193603	0.430772	-0.523018	-0.0989695	-0.0683364	4.92725	5.10981	4.76415	0.625531	-0.523821	-0.00651281	-0.299151
X - 12749		194			34359	LC/MS (+)	1562	262.129				-0.167359	0.538474	-3.47654	2.23351		0.33714	-0.389308	-1.00791	-0.00955625	1.58385	0.583867	0.0793011	-0.125544	0.264525	-0.274405	14.1817	15.5185	3.07793	6.21763	8.49551	9.41531	-1.69421	0.284665	0.356292	0.614067	1.0667	1.32309	-0.655247	-0.327438	1.01583	1.14807	0.866803	0.839478	0.660422	0.954354	-0.454165	0.168475	-0.213539
5alpha-pregnan-3beta,20alpha-diol monsulfate 2*	1566	190	Lipid	Steroid	37200	LC/MS (-)	5043	399.221				-0.12842	1.57248	-1.60796	3.61147		0.606529	0.494557	-0.660454	0.0918747	1.02953	-1.42475	0.071365	0.024341	0.106012	-0.817787	0.146197	1.43073	-0.500812	-0.576054	-0.926183	1.97361	-1.07967	0.1933	-1.60796	0.478109	0.610246	0.706679	-0.638897	-0.403766	0.16859	0.0048341	-0.644612	0.0566586	0.917573	0.0816671	-0.329719	-0.268839	-0.368458
X - 18485		161			41712	LC/MS (+)	997.5	132.101				-0.46372	2.41997	-1.23301	3.70673		-0.17976	0.182887	0.304288	0.483901	0.64922	-1.23301	0.0710808	-0.0157745	0.500961	0.201245	0.181842	0.550073	0.510555	0.0521189	0.485244	0.226132	0.308142	-1.23301	-1.23301	0.106292	-1.23301	0.380274	0.110913	-0.121873	-1.23301	-0.14567	0.486593	0.639739	0.781453	0.196489	0.126163	0.275365	0.191622
caffeine	2406	199	Xenobiotics	Xanthine Metabolism	569	LC/MS (+)	2820	195.088	58-08-2	2519	C07481	-0.160806	3.33406	-1.57653	2.46647	HMDB01847	0.0384899	0.115083	1.19525	0.793813	1.25094	1.46528	0.0640795	0.246007	1.81584	1.49475	-1.02182	-0.29964	-1.40534	-0.851469	-1.05579	-0.623433	-0.765113	0.816002	-1.00014	-0.481271	-0.549627	1.21602	-0.365712	-0.716253	-0.29857	1.14016	-1.20422	-1.04828	0.58119	0.252899	-1.3096	-0.959206	-1.02374
indolebutyrate	207	164	Amino Acid	Tryptophan Metabolism	34402	LC/MS (+)	4449	204.102	133-32-4	8617	C11284	-0.221185	1.49847	-1.1905	3.7838	HMDB02096	0.367366	0.90116	1.80127	-0.696874	0.123712	3.8538	0.063584	-0.0820196	0.271961	0.274088	0.0795964	0.80698	-0.977134	-0.816067	-1.1905	-0.135016	0.0267703	1.53911	0.869095	-0.269276	-1.1905	-1.1905	-1.1905	1.41321	-0.965273	0.409328	-1.1905	0.509013	-0.033147	-0.00623348	-1.1905	-1.1905	0.516469
azelate (nonanedioate; C9)	1066	200	Lipid	Fatty Acid, Dicarboxylate	18362	LC/MS (-)	1322	187.098	123-99-9	2266	C08261	0.174561	1.68404	-1.45709	4.85309	HMDB00784	-0.64792	0.24465	-0.0598047	0.180414	-0.776357	-0.988766	0.0621315	0.640852	-0.608532	-0.429233	-0.433864	-0.108297	-0.215736	0.690553	-0.458451	-0.563288	-0.158962	-0.123841	-0.27157	-0.469255	-0.571391	0.884333	-0.145921	-0.427706	-0.685562	0.00859622	-0.0151334	-0.103656	-0.0361516	-0.664766	-0.380595	0.0963002	-0.0254459
X - 12685		86			34294	LC/MS (+)	1060	154.098				-0.921415	1.7913	-0.656796	4.18527		0.736297	-0.656796	0.479196	-0.656796	0.301797	2.04267	0.0529919	0.774221	-0.656796	-0.656796	0.631589	2.40657	-0.656796	0.514385	0.463974	0.207963	0.640207	0.616317	-0.656796	-0.656796	-0.656796	-0.330853	-0.656796	-0.656796	-0.656796	-0.656796	-0.656796	0.357512	-0.656796	0.337211	-0.656796	-0.656796	0.0986119
X - 18619		48			41853	LC/MS (+)	3624.3	397.16				-1.76427	1.06125	-0.490608	3.2468		-0.490608	0.644733	2.05562	-0.490608	-0.490608	-0.490608	0.0503499	-0.490608	-0.490608	-0.490608	-0.490608	-0.490608	-0.490608	1.17701	-0.490608	-0.490608	-0.490608	-0.490608	-0.490608	-0.490608	-0.490608	-0.490608	-0.490608	-0.490608	-0.490608	-0.490608	1.98566	-0.490608	-0.490608	-0.0253461	-0.490608	1.66245	-0.490608
X - 18928		165			42313	LC/MS (+)	3349.3	675.341				-0.45619	1.63148	-1.47356	2.07093		2.1706	1.88321	-0.955014	-0.806526	-1.47356	-1.00161	0.0487754	0.463603	0.176382	1.15632	0.749904	0.751138	0.463582	0.196165	1.28516	1.29488	-1.3214	0.365791	0.623333	-0.902876	0.337383	-0.374468	-1.47356	0.444824	0.578072	-0.0250485	0.190786	-0.288735	0.259411	0.699077	-0.0152067	-1.06048	-0.0427302
X - 01911		144			32735	LC/MS (+)	4275	464.192				-2.09619	2.93325	-1.06336	2.22931		1.41891	0.177338	-1.06336	0.929013	-0.0873747	-1.06336	0.0466522	0.495964	0.926081	1.24861	0.569546	2.26419	0.552421	0.714629	1.15476	0.597517	-1.06336	0.501957	-1.06336	1.15862	0.3539	1.67294	0.345591	-1.06336	0.323512	1.44713	-1.06336	-1.06336	-0.0703875	0.357859	-0.105657	-0.575624	1.15386
X - 11593		200			32910	LC/MS (-)	790	189.04				0.0262208	0.669748	-2.39033	2.58301		0.101917	0.0376448	1.14885	-0.141922	0.122202	0.501115	0.0460117	-0.899869	0.269954	-1.25761	0.686489	0.6176	-1.0609	0.155977	-0.15296	0.993304	0.379281	-0.0391503	-0.34486	-0.621935	0.0831955	-0.218043	-1.39779	-1.2223	-0.229157	0.185532	-0.0110959	0.349993	-1.4518	-0.588594	-0.219581	-0.456771	0.148538
X - 15492		92			37740	LC/MS (-)	4698	541.264				-0.786936	0.809323	-0.65341	3.58019		-0.65341	-0.65341	-0.65341	-0.65341	0.972338	-0.65341	0.0456305	-0.65341	0.775011	0.266156	0.880074	4.27665	-0.65341	-0.65341	-0.65341	1.79168	-0.65341	-0.65341	-0.65341	0.508966	-0.65341	1.54706	-0.65341	-0.65341	-0.65341	-0.65341	-0.65341	-0.65341	-0.65341	-0.210546	0.0114825	-0.65341	1.50379
X - 12734		154			34344	LC/MS (-)	2214	218.996				-0.503567	2.12591	-1.26764	2.71029		0.0232941	1.0168	-0.241838	0.236871	0.668145	-0.44202	0.0443168	1.34257	-0.621301	0.207132	0.609148	0.0264817	0.256896	0.943731	0.750288	-0.0248101	-1.26764	0.417644	-1.08105	-1.26764	0.145093	1.86265	-0.48056	-1.26764	-0.761406	-1.03397	0.236871	-0.709873	-0.0626796	1.02197	-1.26764	-0.841256	-1.16491
X - 18922		183			42307	LC/MS (-)	4907.9	299.186				-0.056156	1.3397	-1.51699	3.37277		0.832214	0.258308	1.85457	0.238557	-0.551026	2.49143	0.0419168	0.220832	-0.375542	-0.612047	1.28309	0.866157	-0.0503699	-0.683642	-1.51699	0.64979	0.550315	-0.626535	3.21525	0.0790014	0.284759	0.720739	-0.167278	2.50235	-0.310231	-0.549453	-0.213293	-0.465173	-1.51699	-0.769913	-1.09884	-0.920473	0.112611
X - 12729		199			34339	LC/MS (-)	2077	227.997				-0.106418	1.32797	-2.26932	2.44587		0.69045	0.719404	0.998711	-0.536772	-0.294916	-1.05551	0.0401745	0.0957623	-1.17895	-1.54276	1.31587	2.14859	0.909412	0.659187	-0.382352	0.0801356	-1.18446	-0.161838	1.06625	-1.58808	0.532322	1.84743	-1.23487	0.273908	-0.737652	0.0801356	0.18784	0.66218	-0.283946	-1.87352	-2.26932	-1.63433	-1.28967
scyllo-inositol	1304	187	Lipid	Inositol Metabolism	32379	GC/MS	1893.8	318.2	488-59-5	892	C06153	0.153763	1.13864	-2.73463	2.35191	HMDB06088	0.786052	0.51155	0.166496	0.264127	-0.555038	0.750603	0.0378215	-0.166614	-0.0560305	0.117533	0.921952	1.34897	1.75327	1.30079	-0.563215	0.78091	-2.73463	-2.73463	-1.25789	-0.447111	-0.137617	-0.135041	-2.73463	-1.20606	0.413878	-0.135041	0.0089278	-1.02035	0.169358	-1.28865	-1.29138	-0.267109	0.67489
X - 13553		185			35331	LC/MS (-)	1406	263.023				-0.0368767	1.25213	-1.9382	2.79283		0.702506	0.933369	0.44117	-1.9382	-0.442924	1.50313	0.0360025	0.205925	-0.723865	-0.954513	-0.142008	0.873002	-0.168329	0.0584505	-0.588605	-0.169117	0.0217984	1.27793	2.37218	-1.9382	0.175524	0.769561	0.256516	0.96682	-1.9382	-0.937496	-1.9382	-0.163617	-0.567382	-0.293194	-0.874088	0.0105638	-0.761469
X - 15728		133			37977	LC/MS (-)	3972	231.033				-1.0465	2.05855	-1.17703	1.94452		1.16147	1.05393	-1.17703	0.872343	0.0418978	-0.357682	0.0345452	-1.17703	0.0434791	-1.17703	-0.279262	1.34047	0.508367	0.774303	-1.17703	-0.0976049	-1.17703	-1.17703	1.02286	0.207287	-1.17703	-1.17703	-1.17703	0.152048	-0.0540579	-1.17703	-0.306104	0.34276	0.0056547	-1.17703	0.353493	0.976152	-0.387001
1-stearoylglycerophosphoglycerol	1432	198	Lipid	Lysolipid	34437	LC/MS (-)	5826	511.304				0.0110343	0.525106	-2.61318	3.58108		1.4234	1.83221	0.354882	0.534022	0.0748663	1.35281	0.0323961	-0.793652	-1.30522	-0.929631	-1.05098	-0.143989	0.683098	1.8173	0.519017	1.32597	-2.70993	-1.31604	-0.179675	0.813053	0.00374164	-0.229704	-2.70993	0.451102	0.0568557	-0.495943	-1.31732	-1.06971	-0.281292	-0.132279	-1.35723	-1.99979	-1.41608
1-oleoylglycerophosphoglycerol*	1434	197	Lipid	Lysolipid	45968	LC/MS (-)	5586.8	509.288				0.317086	1.00145	-2.048	2.73075		2.19587	0.429414	1.81855	-0.32606	1.00727	-1.72599	0.032111	-1.08277	-1.17291	-0.889594	-0.936312	0.353716	-0.372124	-0.62111	-0.967227	-0.307254	1.11627	-0.464445	0.522142	-0.316627	-0.656346	-0.791166	-2.048	0.172322	-0.316627	1.06836	0.442653	1.87035	-0.826109	0.448227	-2.048	0.997591	1.46616
1-palmitoylglycerophosphoglycerol*	1429	185	Lipid	Lysolipid	45970	LC/MS (-)	5549.7	483.273		3300276		0.152615	1.18316	-1.51216	2.48377		1.58513	-0.0312874	1.18056	0.255284	1.61944	-0.958102	0.0285588	-0.524486	-1.18874	-1.51216	-1.20844	0.239002	-0.447974	-0.200267	-0.456952	0.23982	1.09756	-0.128989	0.143635	-0.814082	-0.626758	-0.589416	-1.51216	-0.121159	-0.624283	0.200464	0.389919	1.38464	-0.538349	0.394943	-0.902022	0.381744	0.844113
X - 13727		196			35537	LC/MS (-)	1551	232.028				-0.0362696	1.32606	-2.0055	3.44883		0.191834	-0.424105	-0.718313	-0.2652	-0.211839	-0.872011	0.0273513	-0.542207	-0.871243	-0.921425	-0.506903	0.690542	2.64686	1.01955	0.269219	0.0433672	-0.740458	0.287927	0.509668	-0.806357	-0.337516	0.168065	-2.0055	0.589435	-0.43352	-0.986721	0.838895	1.09029	-0.214766	-0.413504	-1.32712	-2.0055	-0.0772994
X - 12364		200			33792	LC/MS (+)	1800	204.087				-0.0111056	0.597505	-2.99448	2.0662		-0.0161806	1.95721	0.0542217	-1.38426	-2.47538	2.52516	0.0185867	-1.26299	-0.719187	-2.28725	-0.882764	2.70203	-0.341953	0.293149	-0.112866	-0.728924	-0.915713	0.239138	2.45611	-0.441895	0.457212	-0.389935	0.280057	2.85753	-1.31903	-3.64519	-0.369765	-1.89049	-2.67685	-2.28604	-0.881141	0.523557	-1.96306
piperine	2684	149	Xenobiotics	Food Component/Plant	33935	LC/MS (+)	5136	286.144	94-62-2	638024	C03882	-2.49754	4.0116	-1.10702	2.12876	HMDB29377	1.02721	0.261034	-1.10702	0.283981	-0.00779405	-1.10702	0.0151627	1.0437	0.626827	1.01142	0.450113	1.36204	1.19367	1.34115	1.29269	0.416735	-1.10702	0.132414	-1.10702	0.838658	0.46021	1.52081	0.304872	-1.10702	0.225933	1.15	-1.10702	-1.10702	0.15061	0.322259	-0.0699412	-0.526569	1.33379
X - 18916		151			42301	LC/MS (-)	4610.9	297.171				-0.406891	1.34303	-1.03268	3.51661		0.532968	-0.300548	2.7082	0.295237	0.0504797	2.08312	0.013482	0.106658	0.563661	0.088038	0.611043	1.66816	-0.60434	-0.299736	-1.03268	0.210619	0.471967	-0.716498	3.09761	0.175157	0.868278	1.10491	-0.453226	2.69504	-0.566937	-0.0849418	-1.03268	-0.723757	-1.03268	0.0786613	-1.03268	-0.121067	0.539298
pregnenolone sulfate	1545	196	Lipid	Steroid	38170	LC/MS (-)	5089	395.19	1247-64-9	105074		0.108976	1.98481	-2.37777	2.71431	HMDB00774	0.0693718	0.447211	1.19491	-0.177935	0.376988	1.94974	0.0131024	-0.347279	0.427755	-0.499988	0.34363	0.517272	-0.940914	-1.35103	-0.307483	-0.0121584	-1.16358	-0.429086	1.0574	-0.888058	-0.342321	-0.327663	-0.927545	1.31592	-1.22359	-0.176321	-0.922758	-0.988149	0.0124647	-0.447668	-0.713214	-1.29107	-0.194301
X - 17323		150			40121	LC/MS (+)	3126.7	272.185				-0.0610045	1.48852	-1.76666	1.6768		1.22339	0.75965	-0.28112	0.0461298	-1.76666	1.66776	0.00957351	-0.200385	-1.76666	-1.76666	-0.190452	1.912	0.795202	0.13348	1.1543	-0.0177096	-1.76666	-1.76666	-1.76666	0.570222	-0.364753	-1.38838	-1.76666	-1.76666	0.290667	-1.76666	-1.76666	-1.76666	0.232201	-1.76666	-0.21456	-0.75299	-0.807658
X - 12104		200			33519	LC/MS (+)	1755	271.093				-0.062928	0.459919	-2.18124	3.09441		-1.75513	-1.18654	0.242183	-1.48231	0.878914	0.544023	0.00633321	-0.124489	0.136824	-0.837347	1.11476	0.855176	0.0209393	-0.920577	0.982626	-0.682604	0.797452	1.49791	-0.153486	-0.542718	-0.286567	0.404124	2.95746	-0.592843	-0.84845	0.225995	-0.25655	-0.134936	0.174168	-0.260949	-1.24194	-0.117576	0.317014
1-linolenoylglycerophosphoethanolamine (18:3n3)*	1393	193	Lipid	Lysolipid	45976	LC/MS (+)	5536.5	476.277				-0.521414	1.14661	-1.82287	3.0007		0.454743	0.90913	-0.503442	0.661208	0.33206	-1.82287	0.00289947	0.569349	-0.00974618	0.736848	-0.228288	0.258069	-0.859578	-0.0371986	-0.569233	0.396696	0.870436	1.7803	0.454743	0.592728	1.0574	2.069	-0.701397	-0.081471	0.28012	1.27568	0.71904	2.78189	0.30133	-0.54412	0.456467	-0.403821	1.43054
HXGXA*	696	67	Peptide	Polypeptide	31534	LC/MS (+)	2754	510.303				-1.73138	1.42782	-0.627916	3.58065		0.262106	-0.627916	-0.627916	2.30996	-0.627916	-0.627916	0.000318094	-0.0863494	-0.627916	-0.627916	-0.627916	2.72301	3.756	0.122408	-0.627916	-0.627916	-0.627916	-0.627916	-0.627916	-0.627916	1.2126	-0.627916	-0.627916	-0.627916	-0.627916	-0.627916	3.75841	-0.627916	-0.627916	-0.627916	-0.368107	0.250188	-0.627916
X - 15168		170			37309	LC/MS (+)	1850	294.145				-0.451351	1.23277	-1.75357	2.14516		1.20769	-1.75357	-0.610903	0.444713	0.169455	-1.75357	-0.00902735	0.230308	0.267519	0.5382	0.410172	0.318304	1.1295	0.090894	-0.813999	0.363108	-1.55039	0.66225	1.67692	0.590565	1.57704	0.780858	-1.75357	1.00378	1.58375	0.82207	0.838939	0.3133	-1.75357	-0.198991	-1.75357	-1.75357	-1.75357
1-oleoylglycerol (18:1)	1451	195	Lipid	Monoacylglycerol	21184	GC/MS	2181.2	397.4	111-03-5	5283468		-0.0241384	1.26749	-2.34135	2.06412	HMDB11567	0.574598	1.9185	-0.299529	0.853514	-0.441139	-2.34135	-0.0123199	0.167626	-1.2718	-1.1135	-0.729066	0.0190443	-0.424335	0.60581	0.54659	0.672102	0.391286	-2.34135	-0.98028	0.489261	0.512391	-0.343116	-0.124399	-0.87918	0.60588	0.0220884	-0.428351	0.441235	1.49385	1.34307	-0.785128	-0.434509	0.200982
7-methylguanine	2172	200	Nucleotide	Purine Metabolism, Guanine containing	35114	LC/MS (+)	1353	166.072	578-76-7	11361	C02242	0.175934	0.618911	-1.469	3.44758	HMDB00897	0.0964404	-0.200499	1.76979	-0.697975	-1.2095	3.9322	-0.0158227	-0.279369	-0.436161	-0.542761	-0.148061	0.588629	-0.790564	0.0169874	-0.513706	-1.07225	0.194382	-0.315027	1.84043	-1.12355	-0.684748	-0.232656	-1.16778	1.69234	-1.32436	0.214663	-0.441312	-0.559308	-0.657461	0.10221	-1.16234	-0.438085	-0.339842
1-palmitoylglycerol (16:0)	1446	200	Lipid	Monoacylglycerol	21127	GC/MS	2119.5	371.3	542-44-9	14900		0.113616	0.676404	-1.78228	3.38137	HMDB31074	0.996844	2.54757	0.611303	0.478038	-0.730635	-0.881775	-0.0263622	-0.548331	-0.334375	-0.0849666	-1.56753	-0.0198357	-0.16797	-0.214491	-0.176114	0.80474	-0.00250166	-0.669911	0.176235	0.937024	-0.148989	-0.848674	-1.52632	-0.864315	0.664416	-0.848709	-0.648712	-0.304229	0.951486	1.46483	-0.656073	-0.438989	-0.4458
fucose	791	191	Carbohydrate	Pentose Metabolism	15821	GC/MS	1682.2	204	2438-80-4	19466	C01018	-0.117117	0.929053	-1.99445	3.78444	HMDB00174	0.49774	-0.0690636	2.5045	0.811958	-1.30973	2.91687	-0.0296546	-0.101449	0.543215	0.293714	0.140172	0.431207	-0.123238	-0.422469	-1.99445	0.757338	0.76071	0.0278649	0.648805	-1.34869	-0.0140159	-0.0146228	-0.938797	-0.114363	-0.760119	0.247682	-0.322186	-0.232283	-0.480588	0.984618	-0.809699	0.0399219	-0.298323
3-methoxytyrosine	135	199	Amino Acid	Phenylalanine and Tyrosine Metabolism	12017	LC/MS (+)	1765	212.092	300-48-1	1670		0.112646	0.829185	-2.00995	3.18409	HMDB01434	0.248566	0.528286	1.78376	-0.73387	-0.353709	2.30547	-0.0364879	-0.135851	-0.386169	-1.01043	0.0653694	-0.135851	0.211679	-0.104595	0.221913	-0.995034	-0.246105	-1.37775	1.12169	-0.883367	-0.121998	-0.342977	-1.63307	1.1908	-0.613924	0.123023	-0.291024	-0.10467	-0.595513	-0.264256	-0.992481	-0.717134	-0.840172
taurocholenate sulfate*	1689	200	Lipid	Secondary Bile Acid Metabolism	32807	LC/MS (-)	4762	279.614				0.361336	1.84418	-1.7272	3.19086		-0.773098	0.44428	0.797466	-0.587462	-0.752378	0.640777	-0.0411227	0.104352	-1.56868	-1.80679	0.291397	0.475138	-0.262646	-0.769468	-0.218402	-0.818576	0.415582	0.356432	3.70706	0.0960952	0.09195	-0.324866	0.0404558	3.24122	0.0507705	-0.454207	-0.231173	-0.894372	-0.792539	-0.876483	-0.0336738	0.154503	-0.614852
3-indoxyl sulfate	185	200	Amino Acid	Tryptophan Metabolism	27672	LC/MS (-)	2258	212.002	2642-37-7	10258		-0.0423004	1.34021	-4.43737	1.38516	HMDB00682	1.01026	0.0315625	-0.402832	-1.19496	0.247066	-0.10128	-0.0420907	0.0720398	0.0779197	0.068093	1.1766	2.54102	-0.870697	-1.67133	0.0279816	-1.16408	-0.451987	0.502539	-0.732503	0.445086	-1.06403	-0.50351	-1.35087	-0.735138	-0.104062	0.291222	0.132818	0.900131	0.44333	1.04361	-1.25266	-0.251436	-0.0624414
laurate (12:0)	945	200	Lipid	Medium Chain Fatty Acid	1645	LC/MS (-)	5288	199.17	143-07-7	3893	C02679	-0.187673	1.19572	-2.28821	2.28417	HMDB00638	0.135153	1.20951	1.34046	0.27611	-0.556873	0.443188	-0.0435079	-0.907973	-0.35907	0.0640575	-0.977598	-0.0392657	-0.429837	-0.695867	0.0671212	-0.583769	1.51276	-0.651301	0.472855	1.32281	-0.12935	-1.44777	-0.438865	0.735463	0.90579	-0.345172	1.71598	-0.294372	1.32682	1.12901	1.28971	0.318783	-0.660515
X - 12386		166			33787	LC/MS (+)	1451	218.113				-0.781628	1.57652	-1.43906	2.22036		1.14785	0.491044	-1.43906	-1.43906	1.90564	0.87066	-0.0462229	0.82949	0.757064	0.665773	0.700647	1.36815	-0.362614	0.0476962	-0.321743	0.898484	5.97211	6.36451	5.63196	5.89723	5.7675	5.67658	5.47755	5.91352	5.95996	-1.43906	0.979428	0.161521	0.580406	-0.289773	-0.161385	-0.177707	-1.43906
2-stearoylglycerophosphoinositol*	1409	186	Lipid	Lysolipid	39223	LC/MS (-)	5725	599.32				-0.0404893	0.652575	-2.7854	1.75101		0.296157	-1.56954	-0.715889	-0.88298	1.14796	-1.19891	-0.0514292	-1.02401	2.22481	2.37439	0.424902	-2.7854	-1.22951	-2.7854	-0.176655	-0.63201	-1.17666	-1.30775	-2.11996	-2.7854	-1.97026	-2.7854	-2.7854	-0.462068	-1.68164	1.19971	-0.657405	0.51492	-0.254312	1.60642	1.39434	1.60584	0.542372
sucrose	825	145	Carbohydrate	Disaccharides and Oligosaccharides	1519	LC/MS (-)	875	341.109	57-50-1	5988	C00089	-0.544033	1.88004	-1.17206	2.19654	HMDB00258	0.274109	0.768544	-1.17206	0.610057	0.464263	0.0794191	-0.0570305	0.104169	-1.17206	-1.17206	-0.825698	0.0563316	-0.0409554	2.01996	1.0574	0.589235	-1.17206	2.11813	-1.17206	-1.17206	1.30447	-0.487001	-1.17206	-1.17206	-0.439396	-1.17206	-1.17206	-0.388128	-0.54686	-0.835234	-1.17206	-1.17206	-0.788583
X - 12680		199			34289	LC/MS (+)	819	229.13				0.0740742	1.25589	-1.75866	2.83774		2.22081	-0.435284	-1.05561	1.35102	0.755158	-1.72018	-0.0589816	-0.205678	0.752925	0.371345	0.471484	1.04299	0.722153	-0.0589816	0.516228	0.0183383	-0.599277	0.582466	-1.53716	-0.094687	-0.104646	-0.0912225	-1.84959	-0.129783	0.0330505	-0.605299	0.0710853	0.452672	0.401911	-0.169896	-1.48459	-1.45318	0.471799
riboflavin (Vitamin B2)	2274	198	Cofactors and Vitamins	Riboflavin Metabolism	1827	LC/MS (+)	3111	377.146	83-88-5	493570	C00255	-0.0455796	1.19569	-2.05925	3.47147	HMDB00244	-0.306275	0.987646	-0.630723	0.680121	0.0311828	0.0435074	-0.0650903	-0.304982	-1.9745	-1.24906	-0.989218	-0.510457	0.109761	-0.728657	0.386084	-0.145125	0.0108383	0.650914	1.32415	0.03812	0.106836	-1.10728	-0.514572	0.478924	0.384704	0.72749	0.253783	0.655901	-0.33908	1.43336	-0.475611	-0.612808	-0.50322
X - 13671		200			35464	LC/MS (-)	5226	315.254				0.0462115	0.653004	-2.01155	2.69517		0.427434	-0.0945772	0.193934	2.38089	-0.727703	-0.725108	-0.0707676	0.544855	-0.616545	0.0409735	-1.47583	-0.0809828	0.854557	1.37631	-0.235104	-0.794465	-0.0707676	-1.21079	-1.18074	-0.319891	-1.0796	-0.612487	-1.06166	-0.922001	-0.635669	-0.770294	1.44941	1.42161	0.822363	0.18971	0.191014	0.194038	0.506657
threonylisoleucine	636	96	Peptide	Dipeptide	42972	LC/MS (+)	2135	233.15				-2.37523	2.25202	-0.80775	2.22867		1.66658	1.01124	-0.80775	1.99153	-0.80775	-0.80775	-0.072213	1.03933	-0.80775	-0.80775	0.263728	2.07494	3.21545	0.784378	-0.80775	0.929821	-0.80775	-0.80775	0.961661	0.325998	1.91696	-0.80775	-0.80775	0.405252	-0.80775	-0.80775	1.96687	-0.80775	-0.80775	-0.80775	0.272828	0.230966	-0.80775
1-linoleoylglycerol (18:2)	1453	199	Lipid	Monoacylglycerol	27447	LC/MS (-)	6226	279.233	2277-28-3	5283469		-0.0470211	1.085	-2.17379	2.41716		0.0824551	1.63205	0.711543	1.14069	0.0433374	-1.8969	-0.0756077	0.620285	-0.924037	-0.933448	0.0335644	-0.317028	-0.565087	0.770668	0.18978	0.666051	-0.11928	-0.48905	-1.54258	0.0433374	0.846514	-0.938399	-1.16495	-0.885322	-0.484213	0.562826	-0.0854901	0.189322	1.15016	-2.57847	-1.12498	0.0648521	0.418497
X - 12855		200			34539	LC/MS (+)	1404	248.15				-0.139782	1.33408	-2.02759	2.24731		-0.560158	0.580096	2.24755	-0.397782	-0.672671	1.01539	-0.0774243	0.338106	-0.673704	-0.627813	0.104778	0.796426	-1.10039	-1.31858	-0.105278	-1.29626	1.12094	-0.277186	1.42829	0.0121803	0.512021	-0.818595	-0.119113	0.541308	0.777819	0.105249	0.217595	1.05665	-0.035543	0.766546	-0.777957	-0.349471	-0.342134
X - 12691		192			34300	LC/MS (+)	1405	360.14				-0.0216512	0.566338	-1.89793	2.6778		0.562339	0.0995264	0.964595	-0.79938	0.22633	2.87323	-0.0848202	-0.0720437	0.25211	-0.206044	0.942737	3.02021	-0.17572	-0.328973	0.211016	-1.05213	0.446535	-0.00142679	-0.00173212	-0.037918	-0.442485	-0.568767	-1.89793	0.16803	-0.380356	0.385737	-0.384034	-0.762121	-0.797318	0.202329	-1.09642	-1.89793	-0.953383
X - 15375		200			37622	LC/MS (+)	2502	328.127				-0.314541	0.741464	-3.51296	2.98763		0.36075	0.690937	0.83029	0.900063	-1.15985	5.9005	-0.0862676	-0.111367	0.162279	0.349337	2.96946	3.40229	-0.187627	0.199	0.320998	-0.223587	3.90084	-1.45673	1.38955	-0.040165	-1.07998	0.551311	-1.11265	1.48038	1.41071	0.758804	0.587993	0.424217	-0.025113	-0.132841	-1.7365	-0.665963	2.14417
1-oleoyl-GPC (18:1)	1352	200	Lipid	Lysolipid	33960	LC/MS (+)	5700	522.355	19420-56-5	16081932		-0.0905219	0.647221	-2.17524	2.40512		0.88986	1.1434	-0.84698	0.071135	-0.0504069	2.06287	-0.087624	-0.334197	-0.315301	0.638721	-1.36729	-0.907775	-2.35935	-0.467654	-0.0601608	0.104675	0.269829	0.503031	-0.539379	0.511898	0.139862	0.589927	-1.91224	-0.363682	0.139862	0.600597	0.936489	0.504873	-0.130216	0.0977594	1.80611	0.454039	-0.724768
X - 14568		200			36495	LC/MS (-)	628	132.921				0.00584799	0.13732	-2.74739	3.31753		0.109879	-1.16169	1.39809	-0.114959	1.2379	-5.16837	-0.0882819	-1.50331	1.14294	0.334052	0.815717	-0.0425864	-0.95376	-0.961302	1.17859	-0.256081	-0.0418721	0.947127	-1.43755	-1.11875	0.730101	-0.873826	-0.483761	0.244157	-0.993204	0.851614	-0.0683157	-0.125204	1.10803	-0.141153	0.840802	0.699993	0.356247
X - 14302		122			36228	LC/MS (-)	2240	241.119				-0.698476	1.34914	-1.12164	3.15134		0.517719	-1.12164	0.370248	0.812584	-1.12164	0.816449	-0.0902807	-1.12164	-1.12164	-1.12164	-1.12164	1.08487	1.08388	1.71988	-0.00311732	-0.0340091	-1.12164	-1.12164	-1.12164	-1.12164	1.56405	-1.12164	-1.12164	0.250021	-1.12164	-1.12164	1.6222	-1.12164	-1.12164	-1.12164	-0.0103662	5.24372e-05	-1.12164
N-acetylglutamate	38	192	Amino Acid	Glutamate Metabolism	15720	LC/MS (+)	1492	190.071	1430871	70914	C00624	0.0155844	0.740456	-1.89325	2.17257	HMDB01138	1.4799	0.81965	0.316823	-0.173218	-1.06806	1.55897	-0.0908544	0.896527	-0.251797	0.111193	-0.595496	0.683964	-0.10668	-1.89325	-0.283903	-1.01625	-0.587076	0.124377	0.162008	-0.00659699	-0.0721693	-0.00392025	-0.604696	0.819209	-0.593715	-1.89325	0.00261023	0.621442	-0.407433	-0.325579	-0.151252	-0.00366147	-0.96226
N-acetylglycine	2	200	Amino Acid	Glycine, Serine and Threonine Metabolism	27710	LC/MS (-)	735	116.035	543-24-8	10972		0.0648209	0.765166	-2.88525	2.35764	HMDB00532	-0.0810003	2.57943	-1.75088	-0.917662	-1.17712	-1.56867	-0.0915356	-0.109182	-0.57162	-0.937847	-0.0847148	2.5951	0.549063	0.457038	-0.0266538	-0.806881	-1.35681	-0.925535	-1.00582	-0.47928	-0.905233	-1.03856	-1.85791	-1.79927	-0.699978	0.51845	-0.236769	-1.41557	-1.32195	-0.0164449	1.57852	1.40591	1.15993
X - 18140		171			41243	LC/MS (+)	1931.1	125.064				-0.277227	1.41248	-2.17669	1.81572		-0.483443	0.734579	-0.519188	-2.17669	0.911436	0.736433	-0.0958936	-0.629616	0.177078	0.317632	0.720343	-0.355683	-0.527429	0.651131	-0.529726	-0.337088	0.215107	-0.0865105	-2.17669	-0.11254	0.161393	-0.945501	-0.0231562	-0.0170413	0.0443468	0.168686	-2.17669	0.483254	0.373125	0.665984	0.258309	0.865688	0.807435
glutamate	36	200	Amino Acid	Glutamate Metabolism	57	LC/MS (+)	700	148.06	56-86-0	611	C00025	0.161371	0.7816	-1.72218	2.72598	HMDB00148	0.730858	0.753478	0.736816	-1.8336	-0.743359	3.51403	-0.0967328	-0.483694	-0.873776	0.0812298	-0.722884	-0.206462	-0.353255	-1.01415	1.68438	-1.34601	-0.676293	-2.08683	-0.113646	-1.6727	-1.21404	-1.76975	-1.71707	0.819089	-2.10144	-0.247886	-0.963767	-1.00017	-0.33158	1.88403	1.56747	1.92923	-0.986168
21-hydroxypregnenolone disulfate	1553	197	Lipid	Steroid	37173	LC/MS (-)	3931	245.067	1164-98-3	134595	C05485	0.0919688	1.9667	-1.5408	3.31987	HMDB04026	-0.399925	0.625234	1.14366	-0.465757	0.628786	2.45364	-0.0971546	-0.291125	0.34041	-0.36264	0.390731	1.21364	-0.518253	-1.20721	-0.358208	-0.232216	-1.13159	0.276236	2.14384	-0.409912	0.0892583	0.121972	-0.949786	1.70756	-0.927654	-0.788243	-1.5408	-1.19472	-0.282584	-0.760333	-0.991064	-0.969165	-1.02063
X - 17299		197			40097	LC/MS (+)	1265.9	229.154				-0.0562806	0.714215	-2.44856	2.62125		0.791129	-0.942671	-1.2515	-0.19474	1.96527	-2.11521	-0.103831	0.0924418	1.15248	0.800813	1.99324	4.3259	-0.94894	-0.945738	-0.950554	0.00997838	-1.60945	0.101269	-1.7286	0.0788007	-0.712566	-0.669734	-2.44856	-0.830765	-0.164907	-0.199218	-0.441444	-0.156828	0.271349	1.25337	-0.464999	-0.185274	-0.94927
X - 12713		111			34323	LC/MS (-)	1645	263.023				-0.426084	0.851367	-0.853916	3.11719		0.686238	1.78549	0.619456	0.500471	-0.853916	0.428359	-0.106445	-0.853916	-0.853916	-0.853916	0.165844	1.16543	0.575025	0.469454	-0.853916	-0.853916	-0.853916	1.08032	0.0696787	-0.853916	-0.853916	1.29184	-0.0925759	-0.853916	-0.853916	-0.853916	-0.853916	0.653799	-0.853916	-0.639222	-0.613832	-0.187634	-0.0820189
serotonin (5HT)	202	160	Amino Acid	Tryptophan Metabolism	2342	LC/MS (+)	1660	177.102	153-98-0	5202	C00780	-0.0686137	1.46204	-1.6191	2.18397	HMDB00259	1.96031	1.92276	-0.614097	0.674105	-1.6191	-1.6191	-0.106828	-0.584666	-1.6191	-1.6191	0.842452	-0.216857	0.441275	-0.248263	1.49834	0.921992	-0.752103	-0.0270855	0.0485953	-1.6191	-0.569658	0.04693	-1.6191	-0.893266	0.04693	0.0545539	-0.0667488	0.50865	0.180315	0.945182	-0.58474	-0.842919	-0.799999
deoxycarnitine	1167	200	Lipid	Carnitine Metabolism	36747	LC/MS (+)	759	146.118	6249-56-5	134	C01181	-0.198602	0.542545	-2.17074	2.2794	HMDB01161	1.24298	1.70411	0.366056	-0.2764	0.826894	1.73786	-0.108185	-0.222465	0.410931	-0.806848	0.848642	2.16316	-0.170394	3.10854	3.45872	-2.6486	3.63724	2.59707	5.07609	-1.06602	-0.894968	1.10936	-1.31708	4.69136	-1.11652	3.145	3.75533	2.0728	0.822602	3.19156	-1.03421	-1.30468	0.792167
pregnanediol-3-glucuronide	1574	113	Lipid	Steroid	40708	LC/MS (-)	5136.9	495.296	1852-49-9	123796		-1.36292	1.38126	-0.731537	3.46677		0.85539	0.486192	-0.731537	-0.731537	0.562127	-0.731537	-0.112238	-0.731537	1.41397	-0.159023	1.12399	2.32767	-0.731537	-0.731537	-0.731537	2.66888	-0.731537	0.986718	-0.731537	1.53945	1.14727	1.88331	-0.731537	-0.731537	1.23295	-0.731537	-0.731537	-0.72762	0.227632	-0.47362	0.45308	-0.731537	0.0524492
X - 15502		154			37750	LC/MS (-)	1557	216.033				-0.296345	1.7491	-1.0665	3.47776		0.509859	-1.0665	0.169427	0.278338	-1.0665	1.40113	-0.11423	0.531385	-0.29005	-0.39757	0.764546	2.01474	-0.137551	1.01923	-0.514278	-0.260795	-1.0665	1.8282	-0.791503	-0.722955	0.263286	0.118506	-1.0665	-0.335199	0.185405	0.263977	0.638327	1.2233	-1.0665	0.591438	-1.0665	-1.0665	-0.747022
X - 12127		197			33542	LC/MS (+)	1235	226.082				0.284724	1.23075	-1.38009	3.38598		-0.117232	-0.240207	2.05355	0.124369	-0.251969	0.791679	-0.115704	1.01916	-0.726904	-0.266302	-0.552956	-0.435534	0.171957	-0.0812275	0.268413	-0.544312	0.755759	0.931165	0.648094	1.08734	1.48124	-0.359109	2.31824	0.634672	0.557583	-0.699158	-0.35096	-0.397294	-0.647305	-0.641957	0.617495	3.39199	2.10905
ibuprofen acyl glucuronide	2779	7	Xenobiotics	Drug	38326	LC/MS (-)	4969	381.155	115075-59-7	163959		-2.87422	0.347142	-0.117851	8.36743		-0.117851	-0.117851	-0.117851	-0.117851	-0.117851	9.8157	-0.117851	-0.117851	-0.117851	-0.117851	-0.117851	-0.117851	-0.117851	-0.117851	-0.117851	-0.117851	-0.117851	-0.117851	-0.117851	-0.117851	-0.117851	-0.117851	-0.117851	-0.117851	-0.117851	-0.117851	-0.117851	-0.117851	-0.117851	-0.117851	-0.117851	8.18999	-0.117851
cotinine N-oxide	2423	7	Xenobiotics	Tobacco Metabolite	38662	LC/MS (+)	1790.9	193.097	36508-80-2	9815514		-2.75233	0.328934	-0.117851	8.36743	HMDB01411	-0.117851	-0.117851	-0.117851	-0.117851	-0.117851	8.36743	-0.117851	-0.117851	-0.117851	-0.117851	-0.117851	8.36743	-0.117851	-0.117851	-0.117851	-0.117851	-0.117851	-0.117851	-0.117851	-0.117851	-0.117851	-0.117851	-0.117851	-0.117851	-0.117851	-0.117851	-0.117851	-0.117851	-0.117851	-0.117851	-0.117851	-0.117851	-0.117851
X - 16137		9			38584	LC/MS (+)	3311.8	460.734				-3.80652	0.568448	-0.117851	8.36743		-0.117851	6.38049	-0.117851	-0.117851	-0.117851	-0.117851	-0.117851	-0.117851	-0.117851	-0.117851	-0.117851	-0.117851	-0.117851	-0.117851	-0.117851	-0.117851	-0.117851	-0.117851	-0.117851	-0.117851	-0.117851	-0.117851	-0.117851	-0.117851	-0.117851	-0.117851	-0.117851	-0.117851	-0.117851	-0.117851	-0.117851	-0.117851	-0.117851
cotinine	2421	9	Xenobiotics	Tobacco Metabolite	553	LC/MS (+)	1493	177.102	486-56-6	854019		-1.96652	0.243454	-0.117851	8.36743	HMDB01046	-0.117851	-0.117851	-0.117851	-0.117851	-0.117851	8.07758	-0.117851	-0.117851	-0.117851	-0.117851	-0.117851	8.07758	-0.117851	-0.117851	-0.117851	-0.117851	-0.117851	8.1594	-0.117851	-0.117851	7.99462	-0.117851	-0.117851	-0.117851	0.198785	-0.117851	-0.117851	-0.117851	-0.117851	-0.117851	-0.117851	-0.117851	-0.117851
X - 12733		7			34343	LC/MS (-)	2079	339.066				-4.08979	0.443782	-0.117851	8.36743		-0.117851	-0.117851	-0.117851	-0.117851	-0.117851	-0.117851	-0.117851	-0.117851	-0.117851	-0.117851	-0.117851	9.8879	-0.117851	-0.117851	-0.117851	-0.117851	-0.117851	-0.117851	-0.117851	-0.117851	-0.117851	-0.117851	-0.117851	-0.117851	-0.117851	-0.117851	-0.117851	-0.117851	-0.117851	-0.117851	-0.117851	-0.117851	-0.117851
X - 18604		7			41838	LC/MS (-)	2838.6	355.197				-1.79706	0.0827852	-0.117851	8.36743		-0.117851	-0.117851	-0.117851	-0.117851	-0.117851	-0.117851	-0.117851	-0.117851	-0.117851	-0.117851	-0.117851	-0.117851	-0.117851	-0.117851	-0.117851	-0.117851	-0.117851	-0.117851	-0.117851	-0.117851	-0.117851	-0.117851	-0.117851	-0.117851	-0.117851	-0.117851	-0.117851	-0.117851	-0.117851	-0.117851	-0.117851	-0.117851	-0.117851
X - 13152		199			34844	LC/MS (+)	1731	168.063				-0.219192	1.03298	-2.50891	2.8579		0.104989	-0.681256	1.06128	-0.622205	-0.282163	0.891028	-0.11825	0.698533	-0.348862	0.29877	0.855275	1.4746	0.140343	0.136967	0.507896	0.974496	1.50978	2.95695	1.31669	0.924328	0.94151	0.632665	1.25617	1.48552	0.749224	0.363068	0.786366	0.277464	-0.34359	0.163146	-0.358366	1.39041	-0.256974
X - 14961		200			36988	LC/MS (-)	685	149.046				0.00352008	0.602325	-2.11967	3.34347		-0.217467	0.714536	0.420222	0.684097	-0.142425	1.74275	-0.121729	0.8841	-1.01126	-1.40829	-0.715862	0.273815	2.32027	1.41028	0.915971	0.0595054	-0.0188904	-1.63192	-0.00208423	-0.689146	0.0664828	-0.546517	0.962236	-0.831216	-0.567301	-1.1591	-0.890264	-0.766981	-1.09815	-1.51187	-0.334909	2.25727	0.778372
arachidate (20:0)	967	200	Lipid	Long Chain Fatty Acid	44679	LC/MS (-)	6282	311.296	506-30-9	10467	C06425	0.0673435	0.432014	-2.55053	2.48252	HMDB02212	-0.123732	3.25618	-0.489273	0.384862	-1.2715	-0.53541	-0.123428	2.826	-0.601832	-0.418894	-1.66779	-0.845277	0.121275	-0.703043	-0.19706	-0.757922	-0.157643	-1.82312	0.274934	0.110022	0.686775	1.05336	-1.85618	-0.766303	0.547298	-0.0865487	0.531081	-0.525782	-0.0684057	-7.46285	-0.179755	0.887792	0.542534
undecanedioate	1068	164	Lipid	Fatty Acid, Dicarboxylate	35671	LC/MS (-)	2376	215.129	1852-04-6	15816		0.0114854	1.37573	-0.833621	5.15802	HMDB00888	0.476615	-0.0083486	-0.522147	-0.229514	-0.833621	-0.337888	-0.127073	0.0977816	-0.833621	-0.833621	-0.833621	0.497526	-0.142274	0.243122	-0.833621	-0.341459	-0.493542	-0.586566	-0.833621	-0.59491	-0.833621	1.11887	0.118017	-0.833621	-0.181895	-0.833621	-0.600034	-0.502625	-0.268449	-0.376417	0.0176893	-0.235977	-0.0774482
X - 11247		190			32564	LC/MS (-)	3932	213.022				0.0488644	1.72829	-2.15343	1.79929		2.24435	0.251915	-0.239465	-0.349368	0.614037	0.644541	-0.127255	-0.811967	-0.638893	-0.147147	1.886	2.63346	-1.05132	0.356122	-0.618355	-1.43872	-2.15343	-1.25019	-1.29804	-0.151457	-0.647528	0.424024	-2.15343	-0.262388	0.0364377	-0.0809734	0.0851739	-0.494392	1.03929	1.65548	1.3258	0.98285	-0.507233
X - 14272		198			36198	LC/MS (+)	2265	261.145				0.191794	1.36179	-2.02589	2.39944		1.33833	0.449027	-0.590237	0.397025	-1.4751	0.312119	-0.128106	-0.121542	-0.602877	-0.455267	0.364295	2.84117	1.34434	0.663434	0.847465	0.0281557	-0.543836	-1.07499	-0.218658	-0.881133	2.18658	-0.665286	-1.47882	-1.13936	-0.871526	0.0543534	1.40644	-0.309824	-1.05661	-0.234706	-0.187213	0.993673	-0.487233
folate	2304	15	Cofactors and Vitamins	Folate Metabolism	1826	LC/MS (+)	2606	442.147	59-30-3	6037	C00504	-1.96285	0.2377	-0.1356	8.25768	HMDB00121	-0.1356	-0.1356	-0.1356	3.70467	-0.1356	-0.1356	-0.1356	-0.1356	-0.1356	-0.1356	-0.1356	-0.1356	-0.1356	-0.1356	8.25768	10.8297	-0.1356	-0.1356	8.25768	-0.1356	-0.1356	-0.1356	-0.1356	-0.1356	12.5512	-0.1356	-0.1356	7.24225	-0.1356	7.60286	-0.1356	-0.1356	-0.1356
X - 13581		200			35359	LC/MS (-)	5150	257.176				0.39694	1.406	-0.836002	3.82712		-0.265694	-0.6278	-0.474855	-0.293307	-0.243294	-0.752929	-0.136352	-0.376552	-0.503245	-0.39772	-0.705702	-0.0759616	-0.334116	-0.319041	0.0617072	-0.453574	1.26264	0.777258	0.366692	-0.525006	-0.545296	-0.0569273	-0.486751	-0.636357	-0.629566	-0.259393	-0.0823153	-0.645673	-0.303463	-0.0195327	-0.696699	-0.452333	-0.312438
glutamine-leucine	465	195	Peptide	Dipeptide	42994	LC/MS (+)	2180	260.16				0.319542	1.47792	-1.69745	3.19531		0.184043	-0.911598	-0.792208	2.51009	-0.228833	-1.69745	-0.137027	0.69352	-0.214234	-0.216211	-0.281183	3.2315	2.58598	1.35337	-0.865602	0.0615589	-1.59057	-0.290734	0.335008	0.271303	1.44388	-0.0394946	-0.80216	0.237259	-0.125809	-0.824392	2.83851	-0.39999	-0.399111	-1.16119	0.155514	0.705212	-0.647651
3-hydroxyoctanoate	1184	196	Lipid	Fatty Acid, Monohydroxy	22001	LC/MS (-)	3463	159.103	88930-08-9	26613		0.214219	1.5349	-1.91526	2.12234	HMDB01954	0.212819	1.02436	1.90754	-0.404261	-0.555166	1.86997	-0.139566	-0.00256143	-0.723132	-0.360045	-0.358484	-0.123159	-0.726827	-0.983381	-0.907549	-1.04604	-0.270417	-1.53523	0.279744	-0.857931	-1.48054	-0.483416	-1.45271	-1.92872	-0.909746	-0.0445672	1.0225	0.864848	0.827497	0.0332818	-0.664703	-0.246353	-0.221782
1-methylurate	2410	198	Xenobiotics	Xanthine Metabolism	34395	LC/MS (+)	1827	183.051	708-79-2	69726	C16359	0.061335	1.21301	-2.03133	2.80845	HMDB03099	0.299343	0.0220555	-0.067621	0.284001	0.873569	1.36117	-0.139926	1.07435	1.03844	1.65484	0.109769	2.92499	-1.58839	-0.687237	-0.449316	-1.04536	-0.89436	0.512054	-0.155493	-0.616105	-0.420391	1.83119	0.416203	0.0968141	-1.08434	2.09667	-0.95782	-2.03133	0.0986137	0.697177	-1.27606	-1.11224	-1.51098
X - 14291		200			36217	LC/MS (+)	2373	195.113				0.044217	0.967495	-2.57362	3.06326		0.788378	1.48358	0.14041	1.05246	0.783504	0.12789	-0.143919	0.565364	0.163222	-0.834896	0.547196	1.63334	0.446015	1.36457	-0.328595	0.971764	-1.60794	-0.276673	-1.40349	0.819294	-1.08424	-1.17712	-2.98118	-1.04337	0.248084	0.525891	-0.379034	-0.0377224	0.746796	-1.08362	-0.826155	-0.0612527	1.51198
acetylphosphate	934	200	Energy	Oxidative Phosphorylation	15488	GC/MS	1263	211	94249-01-1	186	C00227	-0.0006954	0.284737	-2.64857	2.21689	HMDB01494	0.961772	1.08114	0.00244225	0.882532	-0.693188	-2.88929	-0.145847	0.335773	0.251272	-0.00163813	-1.50046	0.21436	1.42447	0.0380527	0.772833	-0.132779	0.395158	-0.103841	2.0109	2.38333	1.77825	0.266425	-3.6487	2.00624	2.28322	-0.874202	0.561429	0.97793	0.011276	1.00638	-0.479936	-0.273496	0.488925
5-pregnen-3b, 17-diol-20-one 3-sulfate	1561	146	Lipid	Steroid	37482	LC/MS (-)	4834	411.185	28901-70-4	152971		0.0635818	2.46647	-0.928106	2.66393	HMDB00416	0.0583248	0.442944	1.62761	-0.601654	0.157599	2.50531	-0.146099	-0.928106	0.278221	-0.0257784	0.115671	-0.289125	-0.34761	-0.928106	-0.928106	-0.162725	-0.928106	-0.197519	0.87667	-0.928106	-0.928106	-0.928106	-0.928106	1.29622	-0.928106	-0.0873445	-0.928106	-0.928106	0.0883831	-0.928106	-0.861536	-0.928106	-0.0599631
X - 18938		161			42325	LC/MS (-)	2294.2	245.14				-0.401886	1.80725	-1.34454	3.2101		-0.157592	0.759469	1.08484	-0.657339	-0.440934	0.70713	-0.146183	-0.0725015	0.205668	0.232136	-0.544141	0.238434	-0.950581	-0.899768	-1.34454	-0.803916	-0.238935	-0.317554	0.207831	-1.14528	-0.591603	0.0942823	-1.34454	-0.348755	-1.34454	0.505767	0.48691	0.39424	0.0158676	0.995002	0.65237	1.08233	-1.34454
myo-inositol	1301	200	Lipid	Inositol Metabolism	19934	GC/MS	1924.9	217	87-89-8	892	C00137	0.0457569	0.832729	-3.42368	2.58925	HMDB00211	0.443511	0.880385	1.35303	-0.120515	-0.783155	1.9869	-0.153192	0.168383	-1.08053	-1.07907	-0.0549481	1.69717	0.97521	0.643074	-0.011163	-0.0549481	0.0484864	-0.0549481	0.717484	-0.262637	0.244048	-1.30949	-1.47294	0.660154	0.183152	-0.96907	0.933587	0.538482	-0.733559	-0.101183	-1.45442	-0.940682	-0.375011
X - 14331		171			36257	LC/MS (+)	2560	393.223				-0.342052	1.1791	-1.45949	2.05575		-0.282562	-0.0539415	-1.45949	0.291173	0.845299	2.14555	-0.157319	0.247959	0.648043	-0.382948	0.968622	2.52117	-1.45949	-0.265889	-1.45949	0.0427938	-1.45949	0.21173	-0.161692	-0.129173	-0.20322	-1.45949	-1.45949	-0.424939	-0.303855	-1.00108	-0.0427363	-1.45949	-0.313927	-0.186701	-1.45949	-1.45949	0.290096
3-hydroxytetradecanedioate	1188	7	Lipid	Fatty Acid, Monohydroxy	31930	LC/MS (-)	3385	273.171	73179-89-2			-2.09313	0.387595	-0.158069	7.53686		-0.158069	-0.158069	-0.158069	-0.158069	-0.158069	-0.158069	-0.158069	-0.158069	-0.158069	-0.158069	-0.158069	-0.158069	-0.158069	-0.158069	-0.158069	-0.158069	-0.158069	-0.158069	-0.158069	-0.158069	-0.158069	-0.158069	-0.158069	-0.158069	-0.158069	-0.158069	-0.158069	-0.158069	-0.158069	-0.158069	-0.158069	-0.158069	-0.158069
bilirubin (E,E)*	2322	199	Cofactors and Vitamins	Hemoglobin and Porphyrin Metabolism	32586	LC/MS (+)	4625	585.271	114-25-0	5315454		-0.240974	1.7156	-2.17266	2.63984		-0.391772	0.216982	0.0576304	0.699096	0.229879	0.76143	-0.161046	-1.26636	0.402194	0.876264	0.133241	1.09781	-0.249362	0.0690401	-0.645049	-0.388822	-0.741756	0.759685	-0.230706	-0.466056	-0.643958	0.0964453	-0.928416	-0.233302	0.369411	1.01332	0.926011	0.290006	1.15572	1.29063	0.14046	-3.014	-0.777474
carboxyibuprofen	2783	8	Xenobiotics	Drug	43333	LC/MS (-)	1934	235.098	15935-54-3	10444113		-1.59189	0.213091	-0.163175	7.10801		-0.163175	-0.163175	-0.163175	-0.163175	-0.163175	-0.163175	-0.163175	-0.163175	-0.163175	-0.163175	-0.163175	-0.163175	-0.163175	-0.163175	-0.163175	-0.163175	-0.163175	-0.163175	-0.163175	-0.163175	-0.163175	-0.163175	-0.163175	-0.163175	-0.163175	-0.163175	-0.163175	-0.163175	-0.163175	-0.163175	-0.163175	9.61479	-0.163175
leucylglutamate	529	190	Peptide	Dipeptide	40021	LC/MS (+)	1716	261.144		5259589;5259590		-0.188035	1.06244	-2.1585	2.34126		1.87546	0.498825	-1.1346	1.53714	-0.225684	-0.470098	-0.163478	0.734195	0.500319	0.55431	0.820272	1.84435	1.97645	0.685797	-0.674879	0.835192	-1.34466	-0.125503	1.9488	-0.158132	1.33936	0.549475	-1.44876	1.3391	1.02757	0.234859	1.7016	0.328716	-1.06712	-0.774704	0.1451	0.363925	-0.69199
X - 19126		8			42533	LC/MS (-)	3660.9	545.318				-2.36997	0.355413	-0.16612	6.66821		-0.16612	-0.16612	-0.16612	-0.16612	-0.16612	-0.16612	-0.16612	-0.16612	-0.16612	-0.16612	-0.16612	-0.16612	-0.16612	-0.16612	-0.16612	-0.16612	-0.16612	-0.16612	-0.16612	-0.16612	-0.16612	-0.16612	-0.16612	-0.16612	-0.16612	-0.16612	-0.16612	-0.16612	-0.16612	-0.16612	-0.16612	-0.16612	-0.16612
phenylpyruvate	97	20	Amino Acid	Phenylalanine and Tyrosine Metabolism	566	LC/MS (-)	2534	163.04	156-06-9	997	C00166	-1.8013	0.274034	-0.166537	6.57328	HMDB00205	-0.166537	-0.166537	-0.166537	7.23329	-0.166537	6.40444	-0.166537	-0.166537	-0.166537	-0.166537	-0.166537	-0.166537	5.05706	-0.166537	-0.166537	-0.166537	-0.166537	-0.166537	-0.166537	-0.166537	-0.166537	-0.166537	-0.166537	-0.166537	-0.166537	-0.166537	-0.166537	-0.166537	-0.166537	-0.166537	-0.166537	-0.166537	-0.166537
X - 16283		17			38852	LC/MS (-)	2338.1	192.067				-1.62369	0.286436	-0.166921	6.46908		-0.166921	-0.166921	-0.166921	-0.166921	-0.166921	3.76333	-0.166921	-0.166921	-0.166921	-0.166921	-0.166921	-0.166921	-0.166921	-0.166921	-0.166921	-0.166921	-0.166921	-0.166921	-0.166921	-0.166921	-0.166921	-0.166921	-0.166921	-0.166921	-0.166921	-0.166921	-0.166921	-0.166921	-0.166921	-0.166921	-0.166921	-0.166921	-0.166921
X - 17345		8			40145	LC/MS (-)	1544	215.103				-4.31618	0.820978	-0.167031	6.43484		-0.167031	-0.167031	-0.167031	-0.167031	-0.167031	-0.167031	-0.167031	-0.167031	-0.167031	-0.167031	-0.167031	-0.167031	-0.167031	-0.167031	-0.167031	-0.167031	-0.167031	-0.167031	-0.167031	-0.167031	-0.167031	5.25736	-0.167031	-0.167031	-0.167031	-0.167031	-0.167031	-0.167031	-0.167031	-0.167031	-0.167031	-0.167031	-0.167031
X - 18606		36			41840	LC/MS (-)	3940.3	429.177				-2.26907	0.406701	-0.167571	6.21042		-0.167571	-0.167571	-0.167571	-0.167571	-0.167571	-0.167571	-0.167571	-0.167571	-0.167571	-0.167571	-0.167571	10.7121	-0.167571	-0.167571	-0.167571	-0.167571	-0.167571	4.58314	7.17821	2.56253	7.15295	4.42706	-0.167571	9.55393	-0.167571	-0.167571	-0.167571	-0.167571	-0.167571	-0.167571	-0.167571	-0.167571	-0.167571
X - 17471		7			40300	LC/MS (-)	4017.3	394.055				-4.12935	0.740619	-0.167651	6.16002		-0.167651	-0.167651	-0.167651	-0.167651	-0.167651	-0.167651	-0.167651	-0.167651	-0.167651	-0.167651	-0.167651	-0.167651	-0.167651	-0.167651	-0.167651	-0.167651	-0.167651	5.57554	-0.167651	-0.167651	-0.167651	-0.167651	-0.167651	-0.167651	-0.167651	-0.167651	-0.167651	-0.167651	-0.167651	-0.167651	-0.167651	-0.167651	-0.167651
X - 12816		7			34499	LC/MS (-)	2676	495.223				-0.920448	0.164784	-0.167664	6.15071		-0.167664	-0.167664	-0.167664	-0.167664	-0.167664	-0.167664	-0.167664	-0.167664	-0.167664	-0.167664	-0.167664	-0.167664	-0.167664	-0.167664	-0.167664	-0.167664	-0.167664	-0.167664	-0.167664	-0.167664	-0.167664	-0.167664	-0.167664	-0.167664	-0.167664	-0.167664	-0.167664	-0.167664	-0.167664	-0.167664	-0.167664	-0.167664	-0.167664
X - 19133		26			42540	LC/MS (-)	2383.2	381.076				-1.31294	0.228449	-0.167815	5.99988		-0.167815	-0.167815	-0.167815	-0.167815	-0.167815	7.48561	-0.167815	-0.167815	-0.167815	-0.167815	-0.167815	3.25725	-0.167815	-0.167815	-0.167815	-0.167815	8.63267	-0.167815	-0.167815	-0.167815	-0.167815	1.34429	-0.167815	-0.167815	-0.167815	-0.167815	-0.167815	-0.167815	-0.167815	-0.167815	-0.167815	-0.167815	4.91742
X - 18981		8			42379	LC/MS (+)	2445.2	284.134				-2.40862	0.409988	-0.167853	5.87485		-0.167853	-0.167853	-0.167853	-0.167853	-0.167853	-0.167853	-0.167853	-0.167853	-0.167853	-0.167853	-0.167853	-0.167853	-0.167853	-0.167853	-0.167853	-0.167853	-0.167853	-0.167853	-0.167853	-0.167853	-0.167853	-0.167853	-0.167853	-0.167853	-0.167853	-0.167853	-0.167853	-0.167853	-0.167853	-0.167853	-0.167853	-0.167853	-0.167853
cyclo(glu-glu)	448	195	Peptide	Dipeptide	37100	LC/MS (+)	1595	259.092		7408481		0.177994	1.04356	-1.38578	4.76631		0.674473	1.1717	0.160822	-0.794936	-1.38578	2.16793	-0.170565	-0.585087	-1.23817	-1.04961	0.193941	0.748666	-0.126933	-0.13051	0.452993	-1.07056	0.38466	0.66879	0.988913	0.682475	0.942552	-0.491948	-0.128652	2.11343	0.185504	-0.626296	-0.268129	-0.0917597	-0.766803	0.3141	-0.467948	-0.11332	-0.722949
X - 17655		18			40597	LC/MS (-)	4172.2	421.06				-2.0476	1.63723	-0.170649	7.83729		-0.170649	-0.170649	-0.170649	-0.170649	-0.170649	-0.170649	-0.170649	-0.170649	-0.170649	-0.170649	-0.170649	1.25065	-0.170649	-0.170649	-0.170649	-0.170649	-0.170649	-0.170649	-0.170649	-0.170649	-0.170649	-0.170649	-0.170649	-0.170649	-0.170649	-0.170649	-0.170649	-0.170649	-0.170649	-0.170649	-0.170649	-0.170649	-0.170649
homostachydrine*	2633	179	Xenobiotics	Food Component/Plant	33009	LC/MS (+)	1199	158.118	1195-94-4	441447	C08283	0.353689	1.98337	-2.6126	1.81175	HMDB33433	2.41206	1.39862	-0.184876	1.099	0.39597	-0.210172	-0.171836	-0.338438	0.497493	-0.0309198	0.375423	0.718055	0.953333	-0.20446	0.663357	-0.750353	-2.6126	-2.36541	-1.33815	-0.317827	-0.778557	-2.6126	-2.6126	-1.34245	-0.310086	-1.93335	-0.825593	-0.241087	-0.372704	-2.06309	-1.60786	-0.897176	-2.6126
5-acetylamino-6-formylamino-3-methyluracil	2420	17	Xenobiotics	Xanthine Metabolism	34401	LC/MS (-)	930	225.063	85438-96-6	108214	C16365	-1.81898	0.178628	-0.173204	6.58933	HMDB11105	-0.173204	-0.173204	-0.173204	-0.173204	-0.173204	-0.173204	-0.173204	-0.173204	-0.173204	-0.173204	-0.173204	-0.173204	-0.173204	-0.173204	-0.173204	-0.173204	-0.173204	-0.173204	-0.173204	-0.173204	-0.173204	-0.173204	-0.173204	-0.173204	-0.173204	-0.173204	-0.173204	-0.173204	-0.173204	2.03725	-0.173204	-0.173204	-0.173204
1-stearoyl-GPI (18:0)	1408	200	Lipid	Lysolipid	19324	LC/MS (-)	5800	599.32	796963-93-4			0.0914063	0.525359	-3.0586	2.3747		-0.75238	-1.76163	-0.786508	-1.36861	0.880886	-1.44289	-0.173988	-1.25083	2.54376	3.65542	0.411573	-1.49028	-1.40311	-0.115919	-0.649573	-1.08908	-1.8625	-2.2802	-3.86423	-2.93452	-3.0441	-0.558034	-4.50575	-1.95097	-1.48615	1.94229	-0.910049	0.0252841	0.528175	2.41087	1.98993	1.3866	0.607627
1-eicosapentaenoylglycerophosphoethanolamine*	1400	119	Lipid	Lysolipid	44626	LC/MS (-)	5560.7	498.263				-1.04547	1.18533	-0.812837	3.53277		3.76756	-0.812837	0.428964	0.0702101	2.06697	-0.812837	-0.184638	-0.812837	-0.121114	0.164563	-0.812837	-0.812837	0.386666	0.186784	-0.450355	0.2987	2.16252	-0.812837	-0.812837	0.546428	0.051015	-0.812837	-0.812837	-0.812837	1.04466	1.09307	-0.812837	2.57368	-0.812837	-0.812837	0.728007	-0.812837	0.882007
1-myristoylglycerol (14:0)	1442	199	Lipid	Monoacylglycerol	35625	LC/MS (-)	5965	227.202	75685-84-6	79050	C01885	-0.100225	1.13285	-2.17696	1.95891	HMDB11561	1.05082	3.02145	0.624603	1.61101	0.0884717	-1.06056	-0.186514	-0.674531	-0.984453	-1.44254	-1.13421	-0.132453	0.274084	1.23393	0.442604	1.19987	0.703458	-0.571394	-0.650895	0.546457	0.127594	-0.520588	-2.0162	-0.876872	0.0324611	-0.940143	-0.358954	0.657795	2.6165	-2.33663	-2.33663	-0.474087	-1.57195
X - 12007		114			33353	LC/MS (-)	1376	222.991				-1.45703	1.92821	-0.960484	2.67563		2.61434	1.34233	-0.960484	2.2076	-0.960484	-0.960484	-0.189332	1.06378	-0.960484	-0.960484	-0.960484	1.06137	2.13373	1.27167	1.15678	1.57448	-0.960484	-0.960484	-0.420177	-0.960484	1.27906	2.06075	1.23782	-0.22002	1.00116	-0.960484	-0.960484	-0.960484	-0.960484	-0.960484	-0.960484	-0.960484	0.82219
epiandrosterone sulfate	1594	153	Lipid	Steroid	33973	LC/MS (-)	4838	369.174	22229-22-7		C07635	-2.23476	3.22037	-1.23197	2.12604	HMDB00365	1.12277	0.103436	-1.23197	1.10282	1.78714	-1.23197	-0.190686	-0.345218	-0.34474	-0.812637	1.2796	1.88541	0.612369	-0.701611	0.235423	1.77542	-1.23197	0.558019	-1.23197	0.861228	1.36889	0.995464	-0.049013	-1.23197	1.30501	-0.803368	-0.626846	-0.364754	1.12703	-0.429203	0.81508	-0.129001	0.191402
X - 12212		143			33633	LC/MS (-)	3607	229.017				-0.265207	1.86203	-1.25243	2.08902		0.705429	0.031617	-1.25243	-0.224326	1.39993	-0.113757	-0.191022	-0.0949097	-0.351215	-1.25243	-0.307708	0.407637	-0.265103	1.33002	1.83568	0.0692153	-1.25243	-1.25243	-1.25243	-1.25243	-0.421755	-0.598565	0.150663	-1.25243	-0.0126161	-1.25243	-1.25243	-1.25243	-0.963305	1.74902	-1.08419	-0.498022	-0.290245
propionylcarnitine (C3)	1137	200	Lipid	Fatty Acid Metabolism (also BCAA Metabolism)	32452	LC/MS (+)	1589	218.139	17298-37-2	107738	C03017	-0.153279	0.74698	-3.43411	2.52101	HMDB00824	0.230168	1.00736	0.705777	-0.0184233	-1.47148	0.291869	-0.19177	-0.669525	-1.44801	-3.20519	3.2941	4.82774	0.730615	1.54623	3.09511	2.45766	0.390672	0.866891	1.92209	-0.586871	0.849074	-0.548695	-0.0809366	0.900343	-0.284902	0.789872	1.00549	2.80904	0.509133	1.20995	-1.16344	-2.15667	0.343547
palmitoyl ethanolamide	1290	199	Lipid	Endocannabinoid	38165	LC/MS (-)	6416	298.275	544-31-0	4671	C16512	-0.032212	0.331206	-3.07844	1.99007	HMDB02100	1.0115	0.924401	0.852689	-0.0803821	-0.515099	4.31396	-0.193694	-0.810774	1.01409	1.25331	0.352343	2.92126	0.654438	0.241492	0.737497	-0.52928	0.480032	-0.896269	-1.56798	-0.0939877	-1.1204	0.205627	-2.11387	-0.337135	-0.171417	1.15403	0.40961	-0.876277	-0.531594	-3.17442	-0.987677	1.83767	0.393993
taurohyocholate	1680	138	Lipid	Secondary Bile Acid Metabolism	42603	LC/MS (-)	5000	514.284				-0.139384	2.64525	-1.20607	2.80966		-0.406331	0.842932	0.973489	-0.551445	-1.20607	1.74693	-0.194614	-1.20607	-1.20607	-1.20607	-0.121031	-1.20607	1.32699	-0.470716	0.0347301	-1.20607	-1.20607	-0.369393	2.83462	-1.20607	-1.20607	-1.20607	-1.20607	2.00094	-1.20607	-1.20607	-0.0322677	-0.0233534	-1.20607	-1.20607	-1.20607	-1.20607	-0.39504
X - 11640		11			32957	LC/MS (-)	3776	377.07				-0.301176	0.232558	-0.195152	7.66527		-0.195152	-0.195152	-0.195152	-0.195152	-0.195152	-0.195152	-0.195152	-0.195152	-0.195152	-0.195152	-0.195152	2.13593	-0.195152	-0.195152	-0.195152	-0.195152	-0.195152	-0.195152	-0.195152	-0.195152	-0.195152	-0.195152	-0.195152	-0.195152	-0.195152	-0.195152	-0.195152	-0.195152	-0.195152	-0.195152	-0.195152	-0.195152	-0.195152
X - 12822		163			34505	LC/MS (-)	2786	389.091				-0.20834	0.930653	-1.40541	3.63458		-0.274521	0.950484	0.168744	-0.329056	0.507277	3.42715	-0.19609	0.931022	-0.494233	-0.508635	0.743375	3.19797	-0.246788	-0.278955	-1.40541	-1.40541	-0.775671	1.02425	0.331746	0.78653	-1.40541	1.27906	0.551019	0.26445	0.29205	-0.853011	0.196256	-0.377816	-0.112582	0.0940671	-1.40541	-1.40541	-1.24774
X - 19451		28			42927	LC/MS (-)	3728.5	239.001				-1.58006	0.65821	-0.199301	7.45017		5.67324	3.97138	-0.199301	-0.199301	-0.199301	2.35898	-0.199301	-0.199301	-0.199301	-0.199301	-0.199301	3.16579	-0.199301	-0.199301	2.62066	-0.199301	-0.199301	1.48059	-0.199301	-0.199301	-0.199301	-0.199301	-0.199301	-0.199301	-0.199301	-0.199301	-0.199301	-0.199301	-0.199301	-0.199301	-0.199301	-0.199301	-0.199301
X - 13726		10			35536	LC/MS (-)	1523	379.034				-4.36289	0.794887	-0.200051	5.4887		-0.200051	-0.200051	-0.200051	-0.200051	-0.200051	-0.200051	-0.200051	-0.200051	-0.200051	-0.200051	-0.200051	-0.200051	-0.200051	-0.200051	-0.200051	5.04671	-0.200051	-0.200051	-0.200051	-0.200051	-0.200051	-0.200051	-0.200051	-0.200051	-0.200051	-0.200051	-0.200051	-0.200051	-0.200051	-0.200051	-0.200051	-0.200051	-0.200051
N-acetylaspartate (NAA)	31	167	Amino Acid	Alanine and Aspartate Metabolism	22185	LC/MS (+)	1222	176.055	997-55-7;997-55-7	65065	C01042	-0.129439	0.76459	-1.48024	2.17435	HMDB00812	0.698281	0.835234	1.23578	-0.435983	-0.654885	0.958922	-0.200408	0.218934	-1.48024	-0.140193	0.169292	0.80222	0.7759	0.313042	-0.201974	-0.971976	0.524401	0.169292	0.410704	-1.48024	0.105504	0.0617093	-0.892655	0.686153	-0.729876	0.422709	0.404807	-1.48024	-1.48024	1.09238	-1.02456	-0.358923	0.293654
X - 18341		13			41559	LC/MS (-)	1038.9	190.072				-0.892466	0.216586	-0.200465	6.28092		-0.200465	-0.200465	-0.200465	-0.200465	-0.200465	10.6662	-0.200465	-0.200465	-0.200465	-0.200465	-0.200465	-0.200465	-0.200465	-0.200465	-0.200465	-0.200465	-0.200465	-0.200465	-0.200465	-0.200465	-0.200465	-0.200465	-0.200465	-0.200465	-0.200465	-0.200465	-0.200465	-0.200465	-0.200465	-0.200465	-0.200465	-0.200465	-0.200465
acisoga	337	200	Amino Acid	Polyamine Metabolism	43258	LC/MS (+)	2317.9	185.129	106692-36-8	129397		-0.106737	0.648365	-2.17073	1.83695		2.29566	0.434189	-0.912869	-0.260661	0.702133	-1.43496	-0.200894	0.395043	1.29693	0.401952	2.45817	2.96642	0.221208	0.9845	0.575123	1.55506	-0.280264	0.371778	-2.25389	-0.038821	0.164625	-0.225565	-0.760331	-1.53676	-0.262774	1.23851	-1.49662	-1.57974	-0.910869	0.564518	0.642524	0.500871	-1.10226
N-acetylalliin*	2554	13	Xenobiotics	Food Component/Plant	45404	LC/MS (-)	1446	218.049				-1.28945	0.211409	-0.202452	6.09933		5.50312	-0.202452	-0.202452	-0.202452	-0.202452	-0.202452	-0.202452	-0.202452	-0.202452	-0.202452	-0.202452	7.92522	-0.202452	-0.202452	-0.202452	-0.202452	-0.202452	-0.202452	-0.202452	-0.202452	-0.202452	-0.202452	-0.202452	-0.202452	-0.202452	-0.202452	-0.202452	-0.202452	-0.202452	-0.202452	-0.202452	-0.202452	-0.202452
X - 15595		7			37844	LC/MS (-)	2124	343.025				-0.296864	0.207508	-0.202698	7.50785		-0.202698	-0.202698	-0.202698	-0.202698	-0.202698	-0.202698	-0.202698	-0.202698	-0.202698	-0.202698	-0.202698	-0.202698	-0.202698	-0.202698	-0.202698	-0.202698	-0.202698	-0.202698	-0.202698	-0.202698	-0.202698	-0.202698	-0.202698	-0.202698	-0.202698	-0.202698	-0.202698	-0.202698	-0.202698	-0.202698	-0.202698	-0.202698	-0.202698
X - 11491		161			32808	LC/MS (-)	4846	567.316				-0.301159	1.28795	-1.32968	1.85318		1.34792	0.0548042	1.59893	-0.405881	0.233828	-1.32968	-0.202979	0.405373	-1.32968	-1.32968	-0.381446	-1.32968	-0.782485	0.00523327	-0.334251	0.951548	-0.186416	1.79215	1.21267	0.22493	-1.32968	0.0496866	-0.327721	2.10364	-0.00111212	-0.42866	1.2201	-0.876842	-1.32968	-1.32968	0.317258	-1.32968	-1.19992
X - 15666		198			37915	LC/MS (+)	2096	221.092				-0.0348381	0.669107	-1.80499	2.54557		0.716571	0.797948	2.29158	1.24966	-0.583177	3.23874	-0.203376	-1.01597	-2.02892	-2.4272	-0.17975	0.374146	2.54599	0.08996	0.371913	-0.768381	-1.01718	-2.03866	-1.47167	-2.1918	0.0755693	-2.37331	-2.99459	-1.68648	-1.37838	-0.847882	0.206177	0.456022	-0.739494	-0.300694	-0.0809768	-0.490278	-0.424111
X - 18932		12			42319	LC/MS (-)	1516.4	199.061				-2.14105	0.528011	-0.203587	5.9376		-0.203587	-0.203587	-0.203587	-0.203587	-0.203587	-0.203587	-0.203587	-0.203587	-0.203587	-0.203587	-0.203587	-0.203587	-0.203587	-0.203587	-0.203587	-0.203587	-0.203587	-0.203587	-0.203587	-0.203587	-0.203587	-0.203587	-0.203587	-0.203587	-0.203587	-0.203587	-0.203587	-0.203587	-0.203587	-0.203587	-0.203587	-0.203587	-0.203587
alanine	24	200	Amino Acid	Alanine and Aspartate Metabolism	1126	LC/MS (+)	650	90.055	56-41-7	5950	C00041	-0.0961106	0.50881	-3.3471	2.00362	HMDB00161	0.421096	-0.124423	0.149293	0.911992	-0.0122366	2.0441	-0.203769	0.0954246	-0.191126	0.112872	0.686606	0.51704	1.26965	0.803377	0.102236	-0.457536	-1.77463	0.464685	0.558902	0.0362462	0.284202	0.196057	-1.48996	0.589076	-0.563915	0.107887	-0.202405	0.571057	0.0987019	-0.769543	-0.0175897	-0.0643486	0.0384237
X - 17696		15			40793	LC/MS (-)	3246.7	341.124				-1.16444	0.293301	-0.204906	6.11177		-0.204906	-0.204906	-0.204906	-0.204906	-0.204906	-0.204906	-0.204906	-0.204906	-0.204906	-0.204906	-0.204906	6.19533	-0.204906	-0.204906	-0.204906	-0.204906	-0.204906	-0.204906	-0.204906	-0.204906	-0.204906	-0.204906	-0.204906	-0.204906	-0.204906	-0.204906	-0.204906	-0.204906	-0.204906	-0.204906	-0.204906	-0.204906	3.04803
tyrosyltryptophan	669	21	Peptide	Dipeptide	41405	LC/MS (-)	3192.4	366.146	60815-41-0			-2.0634	0.479497	-0.20549	5.57229		2.22598	-0.20549	-0.20549	1.97853	-0.20549	-0.20549	-0.20549	-0.20549	-0.20549	-0.20549	-0.20549	3.27461	7.14341	-0.20549	-0.20549	-0.20549	-0.20549	-0.20549	-0.20549	-0.20549	3.89297	-0.20549	-0.20549	-0.20549	-0.20549	-0.20549	3.05902	-0.20549	-0.20549	-0.20549	-0.20549	-0.20549	-0.20549
X - 18273		8			41421	LC/MS (-)	2615	573.276				-5.17402	1.06809	-0.205607	5.36927		-0.205607	-0.205607	-0.205607	-0.205607	-0.205607	-0.205607	-0.205607	-0.205607	-0.205607	-0.205607	-0.205607	-0.205607	-0.205607	-0.205607	-0.205607	-0.205607	-0.205607	-0.205607	-0.205607	-0.205607	-0.205607	-0.205607	-0.205607	-0.205607	-0.205607	-0.205607	-0.205607	-0.205607	-0.205607	-0.205607	-0.205607	-0.205607	-0.205607
X - 17705		14			40802	LC/MS (-)	4637.4	594.364				-0.754425	0.198676	-0.20569	6.27492		-0.20569	-0.20569	-0.20569	-0.20569	-0.20569	-0.20569	-0.20569	-0.20569	-0.20569	3.79726	-0.20569	-0.20569	-0.20569	-0.20569	-0.20569	-0.20569	-0.20569	-0.20569	-0.20569	-0.20569	-0.20569	-0.20569	-0.20569	-0.20569	-0.20569	-0.20569	-0.20569	-0.20569	-0.20569	-0.20569	-0.20569	-0.20569	-0.20569
X - 16945		11			39528	LC/MS (-)	3457.9	351.018				-0.00664565	0.693946	-0.206275	5.75368		-0.206275	-0.206275	-0.206275	-0.206275	-0.206275	-0.206275	-0.206275	-0.206275	-0.206275	-0.206275	-0.206275	-0.206275	-0.206275	-0.206275	-0.206275	-0.206275	-0.206275	-0.206275	-0.206275	-0.206275	-0.206275	-0.206275	-0.206275	-0.206275	-0.206275	-0.206275	-0.206275	-0.206275	-0.206275	-0.206275	-0.206275	-0.206275	-0.206275
diphenhydramine	2852	11	Xenobiotics	Drug	38669	LC/MS (+)	3832	256.17	147-24-0	3100	C06960	-4.22921	0.938602	-0.206538	5.23938	HMDB01927	-0.206538	-0.206538	-0.206538	-0.206538	-0.206538	-0.206538	-0.206538	-0.206538	4.32086	4.50586	-0.206538	-0.206538	-0.206538	-0.206538	-0.206538	-0.206538	-0.206538	4.50586	-0.206538	-0.206538	-0.206538	-0.206538	-0.206538	-0.206538	5.47717	-0.206538	-0.206538	-0.206538	-0.206538	-0.206538	-0.206538	-0.206538	-0.206538
X - 12718		14			34328	LC/MS (-)	1750	324.072				-1.49008	0.263747	-0.206843	4.96058		-0.206843	-0.206843	-0.206843	-0.206843	-0.206843	-0.206843	-0.206843	-0.206843	-0.206843	-0.206843	-0.206843	5.64967	-0.206843	-0.206843	-0.206843	1.91117	-0.206843	-0.206843	-0.206843	-0.206843	-0.206843	-0.206843	-0.206843	-0.206843	-0.206843	-0.206843	-0.206843	-0.206843	-0.206843	-0.206843	-0.206843	-0.206843	-0.206843
X - 19124		10			42531	LC/MS (-)	3431.4	457.266				-4.77237	1.00579	-0.206985	4.92939		-0.206985	-0.206985	-0.206985	-0.206985	-0.206985	-0.206985	-0.206985	-0.206985	-0.206985	-0.206985	-0.206985	-0.206985	-0.206985	-0.206985	-0.206985	-0.206985	-0.206985	-0.206985	-0.206985	-0.206985	-0.206985	-0.206985	-0.206985	-0.206985	-0.206985	-0.206985	-0.206985	-0.206985	-0.206985	-0.206985	-0.206985	-0.206985	-0.206985
indoleacetylglutamine	209	19	Amino Acid	Tryptophan Metabolism	42087	LC/MS (-)	2530	302.115				-0.729864	0.189466	-0.207843	6.88538		1.60113	-0.207843	-0.207843	-0.207843	-0.207843	-0.207843	-0.207843	-0.207843	-0.207843	-0.207843	-0.207843	2.73234	-0.207843	-0.207843	-0.207843	-0.207843	-0.207843	-0.207843	-0.207843	-0.207843	-0.207843	-0.207843	-0.207843	-0.207843	-0.207843	-0.207843	-0.207843	-0.207843	-0.207843	-0.207843	-0.207843	-0.207843	-0.207843
2-hydroxydecanoate	1178	200	Lipid	Fatty Acid, Monohydroxy	42489	LC/MS (-)	4826	187.134	5393-81-7	21488		0.152492	1.18473	-2.46217	2.13136		0.428465	0.384528	0.404208	1.3838	-0.960861	1.56367	-0.213482	1.15539	-0.47956	-0.801781	-0.199272	0.0644793	-0.758631	1.54387	0.215748	-0.221083	-0.434424	-1.45115	-0.34043	-0.123466	-1.14689	-0.5346	-0.543914	-2.05364	-0.253632	-0.956999	0.710637	1.0302	0.214607	-0.569252	-0.749394	-0.950786	-0.583111
xanthine	2118	200	Nucleotide	Purine Metabolism, (Hypo)Xanthine/Inosine containing	3147	LC/MS (+)	1430	153.041	69-89-6	1188	C00385	0.210395	0.589983	-1.80034	2.4742	HMDB00292	1.54979	2.21712	0.706202	-1.34791	-2.22073	2.17768	-0.214918	-0.743991	-0.556268	-0.863923	-1.1609	0.177422	1.10809	-1.09263	1.42542	-0.776522	-1.61188	-2.31573	-0.542979	-3.43705	-2.0218	-2.71267	-1.30756	-1.21129	-2.34933	-0.742926	-1.10204	-0.187991	-1.81512	1.01738	-1.18476	0.278402	-0.576301
X - 12690		200			34299	LC/MS (+)	1386	346.124				0.123794	0.573025	-1.56396	3.00337		0.65531	0.480396	0.988425	-1.07839	-0.216036	3.19992	-0.216036	-0.0636584	-0.00754987	-0.410178	0.918283	2.90825	-0.712933	-0.216036	-0.010488	-1.07197	0.256851	0.139642	0.820909	-0.380034	-0.144593	-0.995698	-1.83494	0.686448	-0.622416	-0.163007	-0.468532	-0.494357	-0.929483	0.053532	-1.51298	-0.533724	-0.486756
kynurenine	186	200	Amino Acid	Tryptophan Metabolism	15140	LC/MS (+)	1902	209.092	2922-83-0	161166	C00328	0.131701	0.613334	-2.90827	2.66312	HMDB00684	0.00192979	0.414708	1.12374	-0.71993	-0.635672	2.45091	-0.216071	-0.122338	-1.07085	-2.33101	0.733416	1.28269	-0.339975	-0.21473	0.170853	-1.22126	0.693488	-0.434752	0.018548	-1.82462	-0.823503	-2.22297	-1.70713	-0.579263	-1.54919	0.164492	-1.17974	-0.636491	-0.101677	0.904066	-1.19189	-0.214803	-1.20457
salicyluric glucuronide*	2778	25	Xenobiotics	Drug	33384	LC/MS (-)	1463	370.078				-0.78254	0.845781	-0.220677	6.21466		-0.220677	-0.220677	-0.220677	-0.220677	-0.220677	-0.220677	-0.220677	-0.220677	-0.220677	-0.220677	0.0301719	-0.220677	-0.220677	-0.220677	-0.220677	2.07207	-0.220677	-0.220677	-0.220677	0.925227	-0.220677	0.471367	-0.220677	-0.220677	-0.220677	-0.220677	-0.220677	-0.220677	-0.220677	-0.220677	-0.220677	-0.220677	-0.220677
X - 18933		9			42320	LC/MS (-)	1827.9	249.008				-2.78136	0.938082	-0.222357	6.57313		-0.222357	-0.222357	-0.222357	-0.222357	-0.222357	3.6757	-0.222357	-0.222357	-0.222357	-0.222357	-0.222357	-0.222357	-0.222357	-0.222357	-0.222357	-0.222357	-0.222357	-0.222357	-0.222357	-0.222357	-0.222357	-0.222357	-0.222357	-0.222357	-0.222357	-0.222357	-0.222357	-0.222357	-0.222357	-0.222357	-0.222357	-0.222357	-0.222357
X - 12845		48			34528	LC/MS (-)	4234	461.24				-0.861029	0.421686	-0.226713	7.4576		-0.226713	-0.226713	-0.226713	3.48535	-0.226713	-0.226713	-0.226713	-0.226713	-0.226713	-0.226713	-0.226713	2.07304	-0.226713	-0.144206	-0.226713	-0.226713	-0.226713	-0.226713	3.81562	-0.226713	1.94977	2.09133	-0.226713	3.36098	-0.226713	-0.226713	-0.226713	-0.226713	-0.226713	-0.226713	-0.226713	-0.226713	-0.226713
X - 14629		13			36556	LC/MS (-)	4565	296.617				-1.58434	0.502283	-0.226749	6.20066		-0.226749	-0.226749	-0.226749	-0.226749	-0.226749	-0.226749	-0.226749	-0.226749	-0.226749	-0.226749	-0.226749	-0.226749	-0.226749	-0.226749	-0.226749	-0.226749	-0.226749	-0.226749	14.6039	-0.226749	-0.226749	-0.226749	-0.226749	3.73098	-0.226749	-0.226749	-0.226749	-0.226749	-0.226749	-0.226749	-0.226749	-0.226749	-0.226749
X - 15136		171			37277	LC/MS (+)	4063	243.087				-0.0590698	1.33699	-1.3589	5.62019		-1.3589	0.397484	-0.408454	0.504793	-0.0701882	-1.3589	-0.231986	-0.195598	-0.547849	-0.79706	-1.3589	-1.3589	-0.435137	-0.424647	0.00158635	0.170177	-0.166735	0.647385	0.896019	0.608363	0.209069	-1.3589	-1.3589	0.639293	0.684017	0.184062	0.256886	0.261791	-0.221601	1.00478	-0.0673822	0.150718	0.00893392
phenobarbital	2929	9	Xenobiotics	Drug	27733	LC/MS (-)	3197	231.078	50-06-6	4763	C07434	-5.61005	1.61935	-0.233594	5.39544	HMDB15305	-0.233594	-0.233594	-0.233594	-0.233594	-0.233594	-0.233594	-0.233594	-0.233594	3.46437	3.44053	-0.233594	-0.233594	-0.233594	-0.233594	-0.233594	-0.233594	-0.233594	-0.233594	-0.233594	-0.233594	-0.233594	-0.233594	-0.233594	-0.233594	-0.233594	-0.233594	-0.233594	-0.233594	-0.233594	-0.233594	-0.233594	-0.233594	-0.233594
X - 18945		7			42332	LC/MS (-)	2677.1	259.13				-0.799514	0.265141	-0.234367	5.03599		-0.234367	-0.234367	-0.234367	-0.234367	-0.234367	-0.234367	-0.234367	-0.234367	-0.234367	-0.234367	-0.234367	0.17982	-0.234367	-0.234367	-0.234367	-0.234367	-0.234367	-0.234367	-0.234367	-0.234367	-0.234367	-0.234367	-0.234367	-0.234367	-0.234367	-0.234367	-0.234367	-0.234367	-0.234367	-0.234367	-0.234367	-0.234367	-0.234367
desmethylnaproxen sulfate*	2846	8	Xenobiotics	Drug	34346	LC/MS (-)	2324	295.028		184679		-2.93462	0.67805	-0.235636	4.82881		-0.235636	-0.235636	-0.235636	-0.235636	-0.235636	-0.235636	-0.235636	-0.235636	-0.235636	-0.235636	-0.235636	-0.235636	-0.235636	-0.235636	-0.235636	-0.235636	-0.235636	-0.235636	-0.235636	-0.235636	-0.235636	-0.235636	-0.235636	-0.235636	-0.235636	-0.235636	-0.235636	-0.235636	-0.235636	-0.235636	-0.235636	-0.235636	-0.235636
X - 19434		17			42910	LC/MS (-)	4538	583.313				-1.09708	0.37139	-0.235818	5.32297		-0.235818	-0.235818	-0.235818	-0.235818	-0.235818	-0.235818	-0.235818	-0.235818	-0.235818	-0.235818	-0.235818	-0.235818	-0.235818	-0.235818	-0.235818	1.41709	-0.235818	1.82481	-0.235818	-0.235818	-0.235818	-0.235818	-0.235818	-0.235818	-0.235818	-0.235818	-0.235818	-0.235818	-0.235818	-0.235818	-0.235818	-0.235818	-0.235818
X - 14628		14			36555	LC/MS (-)	4037	296.617				-5.45216	1.48331	-0.237132	5.08709		-0.237132	-0.237132	-0.237132	-0.237132	-0.237132	2.88281	-0.237132	-0.237132	-0.237132	-0.237132	-0.237132	-0.237132	-0.237132	-0.237132	-0.237132	-0.237132	-0.237132	-0.237132	-0.237132	-0.237132	-0.237132	-0.237132	-0.237132	-0.237132	-0.237132	-0.237132	-0.237132	-0.237132	-0.237132	-0.237132	-0.237132	-0.237132	-0.237132
hydroxybupropion*	2875	14	Xenobiotics	Drug	32882	LC/MS (+)	3285	256.11		446		-2.74296	0.730854	-0.238903	4.98619	HMDB12235	-0.238903	-0.238903	-0.238903	-0.238903	-0.238903	-0.238903	-0.238903	-0.238903	-0.238903	-0.238903	-0.238903	-0.238903	-0.238903	-0.238903	-0.238903	-0.238903	-0.238903	-0.238903	-0.238903	-0.238903	-0.238903	-0.238903	-0.238903	-0.238903	2.012	-0.238903	-0.238903	-0.238903	-0.238903	-0.238903	-0.238903	-0.238903	-0.238903
X - 17307		8			40105	LC/MS (+)	2258.5	162.112				-1.04904	0.362163	-0.241872	6.37193		-0.241872	-0.241872	-0.241872	2.89661	-0.241872	-0.241872	-0.241872	-0.241872	-0.241872	-0.241872	-0.241872	-0.241872	-0.241872	-0.241872	-0.241872	-0.241872	-0.241872	-0.241872	-0.241872	-0.241872	-0.241872	-0.241872	-0.241872	-0.241872	-0.241872	-0.241872	-0.241872	-0.241872	-0.241872	-0.241872	-0.241872	-0.241872	-0.241872
carbamazepine 10,11-epoxide*	2828	7	Xenobiotics	Drug	37020	LC/MS (+)	3969	253.097	36507-30-9	2555	C07496	-0.152863	0.0593118	-0.243256	6.07167		-0.243256	-0.243256	-0.243256	-0.243256	-0.243256	-0.243256	-0.243256	-0.243256	-0.243256	-0.243256	-0.243256	-0.243256	-0.243256	-0.243256	-0.243256	-0.243256	-0.243256	-0.243256	-0.243256	-0.243256	-0.243256	-0.243256	-0.243256	-0.243256	-0.243256	-0.243256	-0.243256	-0.243256	-0.243256	-0.243256	-0.243256	-0.243256	-0.243256
1-methylimidazoleacetate	67	179	Amino Acid	Histidine Metabolism	32350	LC/MS (+)	845	141.066	2625-49-2	75810	C05828	-0.050719	1.00548	-2.5187	1.84175	HMDB02820	0.72693	0.0504426	1.29273	-0.557659	-0.564288	1.0732	-0.245669	-0.906142	-1.59045	-1.18855	-0.796317	1.90633	-0.377546	-1.11042	0.569333	-1.71903	-2.5187	1.6945	0.706492	0.453281	0.297566	0.221255	0.00386912	1.30848	-0.566913	-2.5187	0.667885	-2.5187	0.313121	-2.5187	-0.827875	-2.5187	-2.5187
X - 19573		20			43129	LC/MS (-)	3906.5	403.103				-1.89529	1.03062	-0.246319	7.03432		-0.246319	-0.246319	-0.246319	-0.246319	-0.246319	-0.246319	-0.246319	-0.246319	-0.246319	-0.246319	-0.246319	-0.246319	-0.246319	-0.246319	-0.246319	0.28981	-0.246319	-0.246319	-0.246319	-0.246319	-0.246319	-0.246319	-0.246319	-0.246319	-0.246319	-0.246319	-0.246319	-0.246319	-0.246319	-0.246319	-0.246319	-0.246319	1.02759
homovanillate sulfate	143	18	Amino Acid	Phenylalanine and Tyrosine Metabolism	38349	LC/MS (-)	1050	261.007	38339-06-9	29981063		-0.926256	0.604347	-0.246968	7.20806	HMDB11719	-0.246968	-0.246968	-0.246968	-0.246968	-0.246968	2.76927	-0.246968	-0.246968	-0.246968	-0.246968	-0.246968	-0.246968	-0.246968	-0.246968	-0.246968	-0.246968	-0.246968	-0.246968	-0.246968	-0.246968	-0.246968	-0.246968	-0.246968	-0.246968	-0.246968	-0.246968	-0.246968	-0.246968	-0.246968	-0.246968	-0.246968	-0.246968	-0.246968
stigmasterol	1524	7	Lipid	Sterol	21183	GC/MS	2359	255.3	83-48-7	5280794	C05442	-0.176484	0.0629241	-0.247582	5.49798	HMDB00937	-0.247582	-0.247582	-0.247582	-0.247582	-0.247582	-0.247582	-0.247582	-0.247582	-0.247582	-0.247582	-0.247582	-0.247582	-0.247582	-0.247582	-0.247582	-0.247582	-0.247582	-0.247582	-0.247582	-0.247582	-0.247582	-0.247582	-0.247582	-0.247582	-0.247582	-0.247582	-0.247582	-0.247582	-0.247582	-0.247582	-0.247582	-0.247582	-0.247582
5alpha-pregnan-3beta,20alpha-diol disulfate	1569	197	Lipid	Steroid	37198	LC/MS (-)	3962	239.085				0.0993838	1.73046	-1.868	3.87424		-0.283282	0.710448	0.0466227	-0.304787	0.999022	2.05241	-0.249099	-0.556178	-0.778844	-1.78339	-0.016172	0.786704	-0.451034	-0.793729	-0.790392	1.50621	-0.746811	0.336204	0.81972	-0.319677	0.243243	0.960618	-1.096	0.707388	-0.413774	-0.210975	-0.909733	-0.0112915	0.243874	-0.0599152	-0.674226	-0.354157	-1.17479
X - 11949		144			33295	LC/MS (+)	3830	220.136				-0.443974	1.20851	-1.68703	1.97436		0.144606	1.17197	1.47563	-0.888415	0.52917	1.2861	-0.251989	-0.229353	0.368169	0.274594	0.587789	1.37075	0.298735	-1.68703	-0.112612	-1.68703	-0.304319	0.173442	0.819957	0.367374	0.154386	-1.68703	0.367374	0.828048	-0.257721	-0.12843	-1.68703	-1.68703	-1.68703	0.779744	0.435952	1.27344	-0.386887
X - 13728		99			35538	LC/MS (-)	1574	197.068				-1.93623	2.09948	-0.774312	2.44651		2.96616	-0.774312	-0.774312	2.00801	2.23889	0.0368321	-0.253185	0.167966	-0.774312	0.478064	0.80131	1.35826	-0.774312	-0.774312	-0.774312	0.922241	-0.774312	0.857516	-0.774312	0.231384	-0.774312	0.266918	-0.774312	-0.774312	0.0794071	0.922241	-0.774312	-0.774312	1.65026	1.2783	-0.774312	-0.774312	-0.774312
X - 19602		33			43159	LC/MS (-)	4375.2	410.13				-1.89718	0.710575	-0.261708	6.88101		-0.261708	-0.261708	-0.261708	-0.261708	-0.261708	-0.261708	-0.261708	-0.261708	-0.261708	-0.261708	2.39871	3.66614	-0.261708	-0.261708	-0.261708	-0.261708	7.00577	-0.261708	-0.261708	-0.261708	-0.261708	2.51498	-0.261708	-0.261708	-0.261708	-0.261708	-0.261708	-0.261708	-0.261708	-0.261708	3.63528	6.20544	4.1382
1-pentadecanoylglycerol (1-monopentadecanoin)	1445	199	Lipid	Monoacylglycerol	34385	LC/MS (-)	5978	241.217		190750		0.0102326	0.861098	-1.69259	2.18526		1.12193	3.46594	-0.0118833	0.368202	-2.10266	-0.711438	-0.26316	-0.0448475	-2.32402	-0.71227	0.384574	1.21454	1.38002	0.128574	0.538712	1.8076	-1.95298	0.587719	-0.908969	-0.633384	0.48117	-1.25787	-0.422245	-1.37799	0.802687	-1.62505	-1.73443	0.528565	2.47944	-2.68055	-1.47295	-1.25582	-0.0118833
1-methylguanosine	2176	200	Nucleotide	Purine Metabolism, Guanine containing	31609	LC/MS (+)	1850	298.115	2140-65-0	96373		0.183307	0.593548	-1.49378	3.18862	HMDB01563	-0.308833	0.177556	1.304	-0.896863	-1.36229	1.47789	-0.265943	-0.489379	-0.674354	-0.604937	-0.416654	0.178117	-0.0997929	0.0976101	-0.117784	-0.995836	0.730581	-0.708281	0.601359	-1.33845	-0.470823	-0.610929	-1.23109	1.33552	-1.3761	-0.135967	-0.569212	-0.75967	-0.993602	-0.0857512	-1.24103	-0.0700623	-0.234015
X - 12731		26			34341	LC/MS (-)	2073	238.969				-1.33207	0.451856	-0.266374	5.40259		0.684313	-0.266374	-0.266374	10.1906	-0.266374	-0.266374	-0.266374	-0.266374	-0.266374	-0.266374	-0.266374	-0.266374	3.39875	-0.266374	-0.266374	4.427	-0.266374	-0.266374	-0.266374	-0.266374	-0.266374	-0.266374	-0.266374	-0.266374	-0.266374	-0.266374	-0.266374	-0.266374	-0.266374	-0.266374	-0.266374	-0.266374	-0.266374
X - 17614		15			40555	LC/MS (-)	2188.8	525.034				-2.56851	0.708759	-0.266643	4.41797		-0.266643	-0.266643	-0.266643	-0.266643	-0.266643	-0.266643	-0.266643	-0.266643	-0.266643	-0.266643	-0.266643	-0.266643	-0.266643	-0.266643	-0.266643	-0.266643	4.20723	-0.266643	-0.266643	-0.266643	-0.266643	-0.266643	-0.266643	-0.266643	-0.266643	-0.266643	-0.266643	-0.266643	-0.266643	-0.266643	-0.266643	-0.266643	-0.266643
X - 17381		27			40206	LC/MS (-)	4159.8	293.012				-1.33316	1.12762	-0.267621	6.71937		-0.267621	-0.267621	-0.267621	-0.267621	-0.267621	0.48287	-0.267621	-0.267621	-0.267621	-0.267621	-0.267621	-0.267621	1.6929	-0.267621	0.505013	-0.267621	-0.267621	-0.267621	-0.267621	-0.267621	-0.267621	-0.267621	-0.267621	-0.267621	-0.267621	-0.267621	-0.267621	-0.267621	-0.267621	-0.267621	-0.267621	-0.267621	1.73926
X - 18059		14			41161	LC/MS (-)	2863.9	175.098				-1.40113	0.527186	-0.267677	4.3279		-0.267677	-0.267677	-0.267677	-0.267677	-0.267677	-0.267677	-0.267677	-0.267677	-0.267677	-0.267677	-0.267677	-0.267677	-0.267677	-0.267677	-0.267677	-0.267677	-0.267677	-0.267677	-0.267677	-0.267677	-0.267677	-0.267677	-0.267677	-0.267677	-0.267677	-0.267677	-0.267677	-0.267677	-0.267677	-0.267677	-0.267677	-0.267677	-0.267677
3-methyl catechol sulfate 1	2381	118	Xenobiotics	Benzoate Metabolism	42494	LC/MS (-)	2779.2	203.002				-0.215565	2.01598	-0.881638	2.42111		1.38918	-0.773625	-0.881638	0.606034	0.843528	0.827689	-0.268649	-0.881638	-0.445612	-0.881638	1.06362	2.64931	-0.0949583	2.01904	-0.881638	0.260219	-0.881638	-0.26463	-0.881638	-0.881638	-0.881638	-0.199097	-0.881638	-0.881638	-0.881638	-0.881638	-0.881638	-0.881638	-0.881638	0.0165461	-0.881638	-0.881638	-0.105998
X - 15572		9			37821	LC/MS (+)	2475	296.215				-2.85776	0.751684	-0.269623	3.93569		-0.269623	-0.269623	-0.269623	-0.269623	-0.269623	-0.269623	-0.269623	-0.269623	-0.269623	-0.269623	-0.269623	-0.269623	-0.269623	-0.269623	-0.269623	4.56753	-0.269623	-0.269623	-0.269623	-0.269623	-0.269623	-0.269623	-0.269623	-0.269623	-0.269623	-0.269623	-0.269623	-0.269623	-0.269623	-0.269623	-0.269623	-0.269623	-0.269623
1-arachidonoylglyercophosphate	1427	200	Lipid	Lysolipid	42768	LC/MS (-)	5488.5	457.236	799268-65-8			0.141809	1.07289	-2.21014	2.35248		0.189201	0.994088	0.263577	-0.943613	-0.195957	2.85164	-0.269939	-0.86258	-1.16142	-1.28063	-0.6211	-0.77466	0.825753	0.544002	-0.303255	-0.930538	-1.60031	-1.6492	0.098205	0.933067	-0.372829	-0.136136	0.479544	0.434117	-0.455139	-0.601351	-1.16321	-0.725984	-0.615408	0.880481	0.295649	-0.0172039	-1.59795
X - 18271		13			41418	LC/MS (-)	2466.7	529.25				-2.98814	0.817626	-0.269992	4.13721		-0.269992	-0.269992	-0.269992	-0.269992	-0.269992	-0.269992	-0.269992	-0.269992	-0.269992	-0.269992	-0.269992	-0.269992	-0.269992	-0.269992	-0.269992	-0.269992	-0.269992	-0.269992	-0.269992	-0.269992	-0.269992	-0.269992	-0.269992	-0.269992	2.51159	-0.269992	-0.269992	-0.269992	-0.269992	-0.269992	-0.269992	-0.269992	-0.269992
X - 17325		84			40123	LC/MS (+)	3542.6	186.112				-1.53265	2.00253	-0.803167	2.5936		0.817099	1.97634	-0.803167	-0.803167	-0.803167	-0.803167	-0.270489	0.304996	-0.803167	-0.803167	-0.683773	-0.255951	-0.23428	-0.803167	-0.803167	0.354294	-0.803167	-0.803167	-0.803167	-0.803167	-0.803167	0.565717	-0.803167	-0.803167	-0.803167	-0.803167	-0.803167	-0.803167	-0.803167	0.468671	-0.803167	-0.803167	0.72846
gamma-glutamylglutamate	368	200	Peptide	Gamma-glutamyl Amino Acid	36738	LC/MS (+)	1036	277.103	1116-22-9	92865	C05282	0.372214	1.43443	-3.22175	2.43069	HMDB11737	0.318276	-0.224798	0.723416	-0.779183	-0.243185	-0.102212	-0.270687	-0.337408	-0.94216	-0.630406	-0.410341	0.861442	-0.259486	-1.10442	1.09838	-0.686419	-0.336575	-0.361535	0.021956	0.030445	-0.265962	-1.50245	-1.03263	1.14843	-0.504759	-0.259486	-0.585444	-1.0366	-0.886114	0.933909	2.63301	2.6722	-0.905711
N6-carbamoylthreonyladenosine	2154	200	Nucleotide	Purine Metabolism, Adenine containing	35157	LC/MS (+)	2656	413.142	24719-82-2			0.104858	0.641198	-1.62803	3.24194		0.461198	0.299487	0.682188	-0.576063	-0.305909	4.05236	-0.272143	-0.0897629	-0.278282	-0.583541	0.313762	2.63229	-0.631466	-0.159028	-0.401271	-0.797097	-0.163535	0.482313	0.939928	-0.702568	-0.218304	-0.365627	-1.3253	0.900909	-0.979484	-0.445646	-0.734231	-0.79193	-1.32682	-0.196319	-1.47307	-0.345023	-0.51443
X - 11871		179			33216	LC/MS (+)	5249	370.367				-0.0859673	1.17349	-1.84038	2.48784		0.83507	-0.0100674	0.0823513	-0.208908	0.394103	-1.84038	-0.280232	-1.84038	-0.508475	0.714191	0.589639	-1.84038	0.236573	0.256631	0.141869	0.677975	-1.84038	-0.4687	-0.310914	-0.880466	-1.84038	-0.67442	-1.84038	-1.14743	-0.887513	-0.0389679	1.28169	0.30927	0.0157884	2.07929	0.258162	-0.020854	0.0124046
X - 13743		140			35553	LC/MS (+)	2363	276.181				-0.493586	1.05008	-1.1911	2.30416		0.431158	0.588986	1.2886	-0.265719	-1.1911	0.978708	-0.283032	-0.925777	-1.1911	-1.1911	0.910904	1.4682	0.24595	-1.18913	0.599781	-1.1911	-1.1911	0.263278	0.309329	-0.13198	0.221255	-1.1911	-0.0646174	-0.220946	-1.1911	0.707811	-0.140166	0.459007	-1.1911	1.1455	0.238698	-1.1911	0.0681382
X - 15523		185			37771	LC/MS (-)	4203	309.101				0.2772	1.06524	-0.811215	3.49701		-0.383057	-0.259222	-0.383158	-0.0975821	-0.777666	3.05791	-0.284326	-0.251841	-0.511275	-0.811215	-0.139217	0.957749	0.440459	-0.260223	-0.40543	-0.424724	-0.231622	-0.811215	0.984552	-0.425192	-0.42271	-0.22176	-0.811215	0.332227	-0.483293	-0.414811	-0.042064	-0.811215	-0.811215	-0.347297	-0.438836	-0.562884	-0.35021
X - 11585		19			37663	LC/MS (-)	3086	330.075				-0.538828	0.270209	-0.284484	5.91341		-0.284484	3.82608	-0.284484	-0.284484	-0.284484	10.9978	-0.284484	-0.284484	-0.284484	-0.284484	-0.284484	-0.284484	-0.284484	-0.284484	-0.284484	-0.284484	-0.284484	-0.284484	-0.284484	-0.284484	-0.284484	-0.284484	-0.284484	-0.284484	-0.284484	-0.284484	-0.284484	-0.284484	-0.284484	-0.284484	-0.284484	-0.284484	-0.284484
androsterone sulfate	1597	182	Lipid	Steroid	31591	LC/MS (-)	5011	369.174	2479-86-9	159663		-1.12569	3.21582	-1.52843	2.04463	HMDB02759	0.719259	0.217437	-1.07206	0.89435	1.9377	-1.52843	-0.285496	-0.236171	-0.331243	-0.691048	1.23322	1.78944	0.575204	-0.59845	0.337636	1.43568	-1.52843	0.666314	-1.52843	1.02607	1.65027	1.20185	0.0809722	-1.15641	1.47595	-0.843239	-0.937537	-0.0990736	1.13838	-0.415934	0.48198	0.0916062	0.377131
erucate (22:1n9)	974	199	Lipid	Long Chain Fatty Acid	1552	LC/MS (-)	6273.3	337.311	112-86-7	5281116	C08316	0.125979	0.577129	-1.8969	2.54225	HMDB02068	0.0182206	3.34666	1.5194	-0.3765	-1.93621	1.3504	-0.287435	1.55135	-0.218286	1.27054	-1.54319	0.466263	-0.218286	0.216036	-0.0892459	-0.672479	-0.948635	-2.80607	-1.67966	-0.61007	1.77713	0.309345	-1.65429	-3.12218	0.376419	-0.118976	-0.0400266	-1.47597	-0.796927	-3.78296	-0.0381674	0.761039	-0.716458
X - 11832		10			33177	LC/MS (-)	1962	216.033				-1.77456	0.535291	-0.288424	4.80386		-0.288424	-0.288424	-0.288424	-0.288424	-0.288424	-0.288424	-0.288424	-0.288424	-0.288424	-0.288424	-0.288424	-0.288424	-0.288424	-0.288424	-0.288424	-0.288424	-0.288424	-0.288424	-0.288424	-0.288424	-0.288424	-0.288424	-0.288424	-0.288424	-0.288424	-0.288424	-0.288424	-0.288424	-0.288424	-0.288424	-0.288424	-0.288424	-0.288424
X - 15674		65			37923	LC/MS (-)	1325	187.025				-4.08686	1.0666	-0.2894	4.71661		-0.2894	-0.2894	-0.2894	4.54981	-0.2894	-0.2894	-0.2894	-0.2894	-0.2894	-0.2894	4.79598	-0.2894	3.7571	4.32822	-0.2894	-0.2894	-0.2894	-0.2894	2.76896	-0.2894	-0.2894	-0.2894	-0.2894	2.45554	4.26099	4.11392	3.96569	4.36155	3.84421	-0.2894	-0.2894	-0.2894	-0.2894
X - 18886		148			42271	LC/MS (-)	1905.6	217.108				-0.355821	1.19018	-1.01795	2.8956		-1.00498	0.434038	1.89763	-0.814963	-0.39591	2.31742	-0.290293	-0.126633	-1.01795	-1.01795	0.593869	2.39737	-0.636413	-1.01795	-1.01795	-0.64945	-0.00223827	-0.660311	2.02806	-0.116365	0.276185	0.244812	-1.01795	1.19264	-1.01795	-0.251436	-1.01795	-0.0721831	-1.01795	0.378875	-1.01795	1.22808	-1.01795
X - 16124		27			38571	LC/MS (-)	2575.1	203.002				-3.33092	1.22756	-0.29121	4.75839		-0.29121	-0.29121	-0.29121	-0.29121	-0.29121	-0.29121	-0.29121	-0.29121	-0.29121	-0.29121	-0.29121	0.853051	-0.29121	-0.29121	-0.29121	-0.29121	-0.29121	4.87215	-0.29121	-0.29121	-0.29121	2.94338	-0.29121	-0.29121	-0.29121	-0.29121	-0.29121	-0.29121	-0.29121	1.53905	-0.29121	-0.29121	-0.29121
X - 12740		15			34350	LC/MS (-)	2499	287.022				-1.24646	0.496176	-0.29215	5.24799		-0.29215	-0.29215	-0.29215	-0.29215	-0.29215	-0.29215	-0.29215	-0.29215	-0.29215	-0.29215	-0.29215	-0.29215	-0.29215	-0.29215	-0.29215	-0.29215	-0.29215	-0.29215	-0.29215	-0.29215	-0.29215	1.01654	-0.29215	-0.29215	-0.29215	-0.29215	-0.29215	-0.29215	-0.29215	-0.29215	-0.29215	-0.29215	-0.29215
tyrosylisoleucine	665	197	Peptide	Dipeptide	40075	LC/MS (+)	2518	295.165	40829-32-1			-0.0550728	0.539846	-2.40334	1.95167		1.79978	0.875293	2.09624	-0.700559	-0.312244	-1.99655	-0.294048	-2.26304	-1.36343	-0.300894	-0.327434	0.102016	-0.402693	0.233121	1.27755	0.305822	-0.308892	-0.0460212	-1.98801	0.337208	-0.661022	-0.904136	-2.24872	-1.76325	-0.841745	1.4066	1.07446	2.00177	-0.388046	1.68681	-0.0745149	0.97422	0.508028
X - 12748		23			37939	LC/MS (-)	558	320.062				-0.68075	0.400177	-0.295829	5.14266		-0.295829	-0.295829	-0.295829	-0.295829	-0.295829	1.04249	-0.295829	-0.295829	-0.295829	-0.295829	-0.295829	-0.295829	0.544537	-0.295829	-0.295829	-0.295829	-0.295829	-0.295829	-0.295829	-0.295829	-0.295829	-0.295829	-0.295829	-0.295829	-0.295829	-0.295829	-0.295829	-0.295829	-0.295829	-0.295829	-0.295829	-0.295829	-0.295829
1-methyladenosine	2144	200	Nucleotide	Purine Metabolism, Adenine containing	15650	LC/MS (+)	1356	282.12	15763-06-1	27476	C02494	0.0568471	0.353671	-1.86094	3.71346	HMDB03331	0.356789	0.625715	1.00879	-1.12246	-0.475136	1.22432	-0.299315	0.0551281	-0.312385	-0.160734	-0.0376083	0.428514	-0.60617	0.270953	-0.26105	-1.17787	0.0997055	0.255501	-0.475365	-0.820041	-1.14578	-1.05271	-2.56482	0.187279	-1.19321	0.410099	-0.298126	0.0622601	-0.239022	0.261784	-2.24034	-1.57741	0.0184759
3-(4-hydroxyphenyl)lactate (HPLA)	116	200	Amino Acid	Phenylalanine and Tyrosine Metabolism	32197	LC/MS (-)	1395	181.051	6482-98-0	9378	C03672	-0.0180143	0.571443	-1.98708	3.43058	HMDB00755	0.239727	0.0315242	-0.00239927	0.430292	0.320645	2.52431	-0.299579	-1.15592	0.0775333	-0.809817	0.287984	2.16031	-1.16935	-0.50338	-0.110209	-0.72889	-0.630627	0.859112	1.57587	-2.07378	-0.146477	0.0874202	-1.02014	1.0876	-0.888061	-1.7158	-0.367823	0.652752	-0.769518	-0.890519	-1.70335	-0.6986	-2.06748
gamma-glutamyllysine	374	191	Peptide	Gamma-glutamyl Amino Acid	33934	LC/MS (+)	762	276.155	17105-15-6	65254;14284565		0.164113	0.823185	-2.67885	2.42416	HMDB03869	0.284666	-0.598213	0.320039	-1.73965	-2.67885	-0.177466	-0.300737	-1.40507	-2.67885	-2.67885	-0.217314	1.24516	-0.79793	-1.70318	0.619305	-0.41961	-2.21099	0.459869	-1.2561	-1.27119	-0.871465	-2.09698	-2.61359	0.0394075	-1.59024	-0.670911	-0.967758	-0.650684	-0.181595	0.694577	0.499628	2.44487	-1.00298
X - 17174		26			39844	LC/MS (-)	2488.6	464.178				-0.71582	0.386654	-0.302137	6.13551		-0.112503	-0.302137	-0.302137	-0.302137	-0.302137	-0.302137	-0.302137	-0.302137	-0.302137	-0.302137	-0.302137	-0.302137	5.65671	-0.302137	-0.302137	-0.302137	-0.302137	-0.302137	-0.302137	-0.302137	-0.302137	-0.302137	-0.302137	-0.302137	-0.302137	-0.302137	-0.302137	-0.302137	-0.302137	-0.302137	-0.302137	-0.302137	-0.302137
X - 18750		18			42113	LC/MS (-)	3222.7	335.022				-0.826826	0.793291	-0.303387	4.5666		0.118177	-0.303387	-0.303387	-0.303387	-0.303387	-0.303387	-0.303387	-0.303387	-0.303387	-0.303387	-0.303387	-0.303387	-0.303387	-0.303387	-0.303387	-0.303387	-0.303387	-0.303387	-0.303387	0.723994	-0.303387	-0.303387	-0.303387	-0.303387	-0.303387	-0.303387	-0.303387	-0.303387	-0.303387	-0.303387	-0.303387	-0.303387	-0.303387
ethyl glucuronide	3024	99	Xenobiotics	Chemical	39603	LC/MS (-)	804	221.067	17685-04-0	152226		-1.07877	1.52439	-1.00873	1.93133		-1.00873	1.24634	-1.00873	-0.147267	-1.00873	-1.00873	-0.304251	0.473436	-1.00873	-1.00873	-1.00873	1.20821	0.709683	1.20712	-1.00873	0.705659	-1.00873	-1.00873	-1.00873	-1.00873	-1.00873	-1.00873	-1.00873	-1.00873	-1.00873	-1.00873	-1.00873	-1.00873	-1.00873	1.57243	-1.00873	-1.00873	-1.00873
homovanillate (HVA)	142	23	Amino Acid	Phenylalanine and Tyrosine Metabolism	1101	LC/MS (-)	1669	181.051	306-08-1	1738	C05582	-3.15045	1.34699	-0.304324	5.21558	HMDB00118	2.06797	-0.304324	-0.304324	-0.304324	-0.304324	-0.304324	-0.304324	-0.304324	-0.304324	-0.304324	-0.304324	-0.304324	-0.304324	-0.304324	-0.304324	-0.304324	-0.304324	-0.304324	-0.304324	-0.304324	-0.304324	2.48517	-0.304324	-0.304324	-0.304324	-0.304324	2.4618	2.62796	2.65471	-0.304324	-0.304324	-0.304324	-0.304324
X - 13249		37			34947	LC/MS (-)	803	253.093				-0.685256	0.417993	-0.304484	6.73762		1.70524	1.63939	-0.304484	0.399522	-0.304484	-0.304484	-0.304484	-0.304484	-0.304484	-0.304484	-0.304484	1.49209	-0.00461721	1.24492	-0.304484	2.72874	-0.304484	-0.304484	-0.304484	-0.304484	-0.304484	-0.304484	-0.304484	-0.304484	-0.304484	-0.304484	-0.304484	-0.304484	-0.304484	-0.304484	-0.304484	-0.304484	-0.304484
X - 18936		23			42323	LC/MS (-)	2034.2	239.049				-4.02327	1.90831	-0.304507	5.37323		-0.304507	-0.304507	-0.304507	-0.304507	-0.304507	3.57675	-0.304507	-0.304507	-0.304507	-0.304507	-0.304507	-0.304507	-0.304507	-0.304507	-0.304507	-0.304507	-0.304507	-0.304507	2.10829	-0.304507	-0.304507	-0.304507	-0.304507	1.6605	-0.304507	-0.304507	-0.304507	-0.304507	-0.304507	-0.304507	-0.304507	-0.304507	-0.304507
propionylglycine (C3)	1138	36	Lipid	Fatty Acid Metabolism (also BCAA Metabolism)	31932	LC/MS (-)	966	130.051	21709-90-0	98681		-5.36891	1.54146	-0.304517	3.85132	HMDB00783	0.952531	-0.304517	-0.304517	-0.304517	-0.304517	-0.304517	-0.304517	-0.304517	-0.304517	-0.304517	-0.304517	1.14321	-0.304517	-0.304517	-0.304517	-0.304517	-0.304517	-0.304517	-0.304517	-0.304517	-0.304517	-0.304517	-0.304517	-0.304517	-0.304517	-0.304517	-0.304517	-0.304517	-0.304517	-0.304517	-0.304517	-0.304517	3.17351
X - 11858		36			33203	LC/MS (-)	4400	437.054				-2.46044	1.63269	-0.304595	6.79905		-0.304595	-0.304595	-0.304595	-0.304595	-0.304595	-0.304595	-0.304595	-0.304595	-0.304595	-0.304595	-0.304595	2.00164	-0.304595	-0.304595	-0.304595	-0.304595	-0.304595	-0.304595	-0.304595	-0.304595	-0.304595	-0.304595	-0.304595	-0.304595	-0.304595	-0.304595	-0.304595	-0.304595	-0.304595	-0.304595	-0.304595	-0.304595	-0.304595
X - 12812		29			34495	LC/MS (-)	2443	208.062				-0.556291	0.401406	-0.310905	6.01624		0.697459	-0.310905	-0.310905	-0.310905	-0.310905	-0.310905	-0.310905	-0.310905	-0.310905	-0.310905	-0.310905	-0.310905	-0.310905	1.4503	-0.310905	-0.310905	-0.310905	-0.310905	-0.310905	-0.310905	-0.310905	-0.310905	-0.310905	-0.310905	0.15495	-0.310905	-0.310905	2.33337	-0.310905	-0.310905	-0.310905	-0.310905	-0.310905
indolelactate	180	200	Amino Acid	Tryptophan Metabolism	18349	LC/MS (+)	3519	206.081	832-97-3	92904	C02043	0.0161331	0.734162	-2.21504	2.51009	HMDB00671	0.282143	0.102221	1.37475	-0.0707957	-0.0219749	5.01242	-0.312061	-1.78258	0.133388	-1.27188	1.11631	3.12685	-0.629543	0.193472	0.0323068	-0.00787299	0.870527	0.931365	-1.13619	0.126675	0.0728783	-0.425987	-2.50377	-2.01566	0.292497	-1.26383	-1.10527	-0.0505696	-0.914299	0.046783	-2.06691	-1.43784	-2.9265
X - 19183		24			42659	LC/MS (-)	1619	230.049				-3.52776	1.30882	-0.31284	4.77654		-0.31284	-0.31284	-0.31284	-0.31284	2.18208	-0.31284	-0.31284	2.94178	-0.31284	-0.31284	-0.31284	2.68834	-0.31284	4.22667	-0.31284	-0.31284	-0.31284	2.69538	-0.31284	-0.31284	-0.31284	-0.31284	-0.31284	-0.31284	2.46143	-0.31284	-0.31284	-0.31284	-0.31284	-0.31284	-0.31284	-0.31284	-0.31284
X - 13837		36			35732	LC/MS (-)	1002	299.125				-0.78226	0.22636	-0.313033	4.63509		-0.313033	-0.313033	-0.313033	-0.313033	-0.313033	-0.313033	-0.313033	-0.313033	-0.313033	-0.313033	-0.313033	5.85874	-0.313033	-0.313033	-0.313033	-0.313033	-0.313033	-0.313033	-0.313033	1.52202	-0.313033	3.45582	-0.313033	-0.313033	0.831168	-0.313033	-0.313033	-0.313033	-0.313033	-0.313033	-0.313033	-0.313033	-0.313033
X - 12263		23			33685	LC/MS (-)	1369	275.023				-1.5704	0.533558	-0.314326	3.97231		-0.314326	-0.314326	-0.314326	-0.314326	-0.314326	-0.314326	-0.314326	4.37842	-0.314326	-0.314326	-0.314326	3.34366	-0.314326	-0.314326	-0.314326	-0.314326	-0.314326	-0.314326	-0.314326	-0.314326	-0.314326	1.85426	-0.314326	-0.314326	2.94327	-0.314326	-0.314326	-0.314326	-0.314326	-0.314326	-0.314326	-0.314326	-0.314326
1-linolenoylglycerophosphocholine (18:3n3)*	1357	200	Lipid	Lysolipid	44562	LC/MS (+)	5527.9	518.324				-0.358946	0.838673	-2.44229	3.0189		1.08787	0.65724	-0.882741	0.433907	-0.00496178	0.115001	-0.316337	0.311005	0.72388	0.675158	-0.248057	0.506841	-1.26148	0.395447	0.412963	0.889525	1.08452	1.70851	0.12937	0.706366	1.25558	1.88447	-1.07066	0.148788	0.427993	0.989547	1.11401	2.3921	0.697073	0.243983	0.922627	-0.0477714	0.754125
X - 18901		96			42286	LC/MS (-)	3820.5	211.025				-0.317533	1.26168	-0.697196	5.08176		2.65012	-0.697196	0.493713	1.00193	-0.697196	0.472884	-0.317011	-0.697196	-0.697196	-0.697196	-0.697196	0.278192	0.276173	-0.697196	-0.697196	0.22664	-0.697196	-0.697196	-0.697196	-0.0418485	-0.697196	-0.697196	-0.697196	-0.697196	-0.697196	-0.697196	-0.697196	-0.697196	0.13966	0.296231	-0.223051	-0.697196	1.11844
dodecanedioate (C12)	1070	200	Lipid	Fatty Acid, Dicarboxylate	32388	LC/MS (-)	2990	229.145	693-23-2	12736	C02678	0.0110515	1.63297	-1.48226	3.37792	HMDB00623	-0.736199	0.920493	1.2144	-0.692679	-0.411007	0.74151	-0.317217	-0.788468	-0.692896	-0.0725282	-0.593371	-0.637436	-0.794957	-0.54917	-0.141526	-1.04608	0.195319	0.646483	0.0244084	0.786883	-0.52974	-0.520472	-1.04067	0.710021	0.183958	-0.243664	1.38814	0.533664	1.12025	1.0275	1.30372	0.257897	-1.04878
X - 18524		35			41753	LC/MS (-)	2051.4	295.139				-0.96946	0.891488	-0.317651	5.25374		-0.317651	-0.317651	-0.317651	-0.317651	1.7161	-0.317651	-0.317651	-0.317651	-0.317651	1.08746	-0.317651	-0.317651	-0.317651	-0.317651	-0.317651	-0.317651	-0.317651	-0.317651	-0.317651	-0.317651	-0.317651	1.14915	-0.317651	-0.317651	-0.317651	-0.317651	-0.317651	-0.317651	-0.317651	-0.317651	-0.317651	-0.317651	-0.317651
X - 19142		46			42549	LC/MS (-)	3789.2	505.266				-0.932445	0.392398	-0.318555	4.85297		0.964178	-0.318555	-0.318555	3.61124	-0.318555	-0.318555	-0.318555	3.18458	-0.318555	-0.318555	-0.318555	3.58341	-0.318555	-0.318555	-0.318555	-0.318555	-0.318555	-0.318555	0.465713	-0.318555	-0.318555	4.35505	-0.318555	-0.318555	-0.318555	-0.318555	-0.318555	-0.318555	-0.318555	-0.318555	-0.318555	-0.318555	-0.318555
valerate (5:0)	937	185	Lipid	Short Chain Fatty Acid	33443	LC/MS (-)	1774	101.061	109-52-4	7991	C00803	-0.147969	0.732988	-2.03899	1.68109	HMDB00892	0.706551	1.56752	-0.0027326	0.124005	0.750205	-0.311338	-0.318827	0.638537	0.158875	0.066525	-0.766604	-0.588102	1.30142	0.739139	1.18062	-0.400722	3.55084	1.20152	-0.485405	-0.467494	-0.747295	1.57426	-0.481649	-0.0658899	-0.182021	0.211218	-2.03899	-0.70986	-0.48406	-0.353607	0.511755	-2.03899	0.438797
X - 14374		200			36300	LC/MS (+)	2792	197.128				0.128437	0.94908	-2.37229	2.64718		2.13747	-0.0435113	0.249747	0.774784	2.00577	0.498653	-0.319916	-0.395336	-1.30398	-1.11916	0.629644	1.53181	-0.732824	0.847012	-0.354216	-0.873689	-1.43197	-0.356245	-1.57481	0.873047	-1.04938	-1.42173	-2.68863	-0.859025	0.631986	-1.10125	-0.465217	0.75053	1.4881	0.121072	-1.11931	0.242784	-0.117485
X - 18891		23			42276	LC/MS (-)	2867.1	399.149				-3.29961	1.14107	-0.320398	4.45488		-0.320398	-0.320398	-0.320398	-0.320398	-0.320398	6.43662	-0.320398	-0.320398	-0.320398	-0.320398	-0.320398	-0.320398	-0.320398	-0.320398	-0.320398	-0.320398	-0.320398	-0.320398	2.61258	-0.320398	-0.320398	-0.320398	-0.320398	1.4741	-0.320398	-0.320398	-0.320398	-0.320398	-0.320398	-0.320398	-0.320398	-0.320398	-0.320398
X - 17624		45			40565	LC/MS (-)	2913.8	267.124				-0.955046	0.370676	-0.322503	4.69711		-0.0716055	-0.322503	-0.322503	-0.322503	-0.322503	6.74162	-0.322503	-0.322503	-0.322503	-0.322503	-0.322503	3.65912	-0.322503	-0.322503	-0.322503	-0.322503	-0.322503	1.05459	4.32703	-0.227511	0.713068	2.29174	-0.322503	2.46047	-0.322503	-0.322503	-0.322503	-0.322503	-0.322503	-0.322503	1.53198	2.5765	-0.322503
N-octanoylglycine	1145	39	Lipid	Fatty Acid Metabolism(Acyl Glycine)	43502	LC/MS (-)	4340	200.129	14246-53-8	84290		-0.817772	0.390947	-0.327066	5.91843	HMDB00832	-0.327066	-0.327066	-0.327066	-0.327066	-0.327066	-0.327066	-0.327066	-0.327066	-0.327066	-0.327066	-0.327066	-0.327066	-0.327066	-0.327066	-0.327066	-0.327066	-0.327066	-0.327066	-0.327066	-0.327066	-0.327066	-0.327066	-0.327066	-0.327066	-0.327066	-0.327066	-0.327066	2.60511	-0.327066	-0.327066	-0.327066	-0.327066	-0.327066
X - 12828		39			34511	LC/MS (-)	2995	237.125				-0.794616	0.69408	-0.327563	6.30519		-0.327563	-0.327563	-0.327563	-0.0487719	1.14485	-0.327563	-0.327563	-0.327563	-0.327563	-0.327563	0.791745	4.53882	-0.327563	1.36516	-0.327563	-0.327563	-0.327563	-0.327563	-0.327563	-0.327563	-0.327563	-0.327563	-0.327563	-0.327563	-0.327563	-0.327563	-0.327563	-0.327563	-0.327563	-0.327563	-0.327563	-0.327563	-0.327563
2-arachidonoyl-GPE* (20:4)*	1396	200	Lipid	Lysolipid	32815	LC/MS (-)	5674	500.278				0.138837	0.74765	-2.94028	2.5365		2.83442	1.38874	1.22459	-1.84202	0.314925	-0.808476	-0.329575	0.264267	-1.88617	-0.804714	-1.28652	-0.84348	-1.64724	-0.122717	-1.57748	-1.78642	-0.169602	-2.60774	0.0121178	0.823489	-0.5484	-0.822492	-3.91263	-2.12186	0.880407	0.892632	-1.30491	0.157359	-0.732262	0.0458183	-0.433623	-0.65334	0.48059
X - 13528		44			35302	LC/MS (-)	875	217.083				-0.547164	0.363435	-0.330475	5.18984		-0.300368	-0.330475	-0.330475	0.164718	-0.330475	6.4891	-0.330475	-0.330475	-0.330475	-0.330475	-0.330475	-0.330475	-0.330475	-0.330475	-0.330475	-0.330475	-0.330475	-0.330475	-0.330475	-0.330475	-0.330475	-0.330475	-0.330475	-0.330475	-0.330475	-0.330475	-0.330475	-0.330475	-0.330475	-0.330475	-0.330475	-0.330475	-0.330475
1-nonadecanoylglycerophosphocholine(19:0)*	1359	168	Lipid	Lysolipid	44561	LC/MS (+)	5917.4	538.387	108273-88-7			-0.495492	1.45924	-1.84745	1.83162		0.677211	0.877588	0.315356	-1.84745	0.840495	1.57673	-0.330746	0.757606	-0.0579755	0.851808	0.0310981	0.521357	-1.84745	0.278819	0.342795	-1.84745	0.0310143	0.74656	-0.0678369	-0.216591	-0.756961	0.315359	-1.84745	-0.259691	0.680607	0.377846	0.985557	0.00478471	0.825085	0.676176	0.231924	0.339554	0.618361
1-linolenoylglycerol	1455	199	Lipid	Monoacylglycerol	34393	LC/MS (-)	5795	277.217		53480978		-0.177327	1.20042	-3.20613	2.69422	HMDB11569	-0.175872	1.68448	0.388138	1.01632	0.147721	-2.30205	-0.333622	0.212379	-0.358262	-0.514215	-0.10797	0.116349	-0.699204	1.24514	0.0857349	1.15271	0.12797	-0.197647	-0.999119	0.607587	0.940326	0.285591	-0.262929	-0.311383	-0.121592	0.453203	0.568981	1.21358	1.55786	1.57826	-0.838814	-0.0734015	0.699363
phosphate	936	200	Energy	Oxidative Phosphorylation	11438	GC/MS	1307.7	298.9	7664-38-2	1061	C00009	-0.0157309	0.258901	-2.46643	2.66486	HMDB01429	0.301137	2.63157	0.392712	0.0932582	-0.683998	9.18948	-0.335064	-0.351547	0.167736	-0.122671	-1.44803	0.0607602	1.11274	0.290137	0.626303	-0.328732	0.594596	-1.57797	1.99635	1.93217	1.86859	-0.407165	-3.74958	1.49953	2.18555	-0.441189	0.188416	0.378919	-0.258259	1.38127	-0.392928	-0.00736465	0.65392
1-arachidonoyl-GPI* (20:4)*	1416	200	Lipid	Lysolipid	34214	LC/MS (-)	5479	619.289				0.0294948	0.602938	-2.7799	3.13436		-1.06128	-0.100227	-0.0489185	-1.11372	1.14212	0.371947	-0.336757	-1.76098	1.49232	0.85081	-0.470412	-1.47515	-0.220193	-0.0359442	-0.607878	-1.24166	-0.437387	-2.69695	-0.519175	-0.371762	-1.29125	0.470958	-4.02886	0.754578	-1.0202	0.209714	-0.696113	0.810499	-1.66919	0.343591	0.717701	-0.148374	0.0203149
carnosine	382	24	Peptide	Dipeptide Derivative	1768	LC/MS (-)	813	225.099	305-84-0	439224	C00386	-3.30138	1.01072	-0.33701	4.67977	HMDB00033	-0.33701	-0.33701	-0.33701	-0.33701	-0.33701	3.26635	-0.33701	-0.33701	-0.33701	-0.33701	-0.33701	-0.33701	-0.33701	-0.33701	-0.33701	-0.33701	-0.33701	-0.33701	-0.33701	-0.33701	-0.33701	-0.33701	-0.33701	-0.33701	-0.33701	-0.33701	-0.33701	-0.33701	-0.33701	-0.33701	-0.33701	-0.33701	-0.33701
X - 12714		25			34324	LC/MS (-)	1640	303.072				-1.74863	0.661549	-0.337914	3.8638		-0.337914	-0.337914	-0.337914	-0.337914	-0.337914	-0.337914	-0.337914	-0.337914	-0.337914	-0.337914	-0.337914	-0.337914	1.32806	-0.337914	-0.337914	-0.337914	-0.337914	-0.337914	-0.337914	-0.337914	-0.337914	4.23058	-0.337914	-0.337914	-0.337914	-0.337914	-0.337914	-0.337914	-0.337914	-0.337914	-0.337914	-0.337914	-0.337914
X - 12100		200			33515	LC/MS (+)	1793	221.092				0.0993991	0.543626	-3.06082	2.57309		-0.452207	0.0368186	1.3174	-0.947383	-1.41187	2.68546	-0.340592	-0.672816	-0.831688	-1.61769	0.466961	1.50193	0.328119	-0.173797	0.150369	-1.73903	1.22416	-0.564997	-0.111428	-1.06405	-0.746859	-1.88623	-1.68158	0.210395	-1.60519	0.0958714	-0.0135577	-1.09159	-0.73292	0.565577	-0.374831	1.20352	-0.791731
bradykinin	691	21	Peptide	Polypeptide	22154	LC/MS (+)	2990	530.788	58-82-2	439201	C00306	-3.02351	1.15778	-0.341567	3.83838	HMDB04246	-0.341567	1.31508	-0.341567	-0.341567	-0.341567	-0.341567	-0.341567	-0.341567	-0.341567	-0.341567	-0.341567	-0.341567	-0.341567	-0.341567	-0.341567	-0.341567	-0.341567	-0.341567	-0.341567	-0.341567	-0.341567	-0.341567	-0.341567	-0.341567	-0.341567	-0.341567	-0.341567	-0.341567	-0.341567	-0.341567	-0.341567	-0.341567	2.08285
valylalanine	672	33	Peptide	Dipeptide	41518	LC/MS (-)	1675.9	187.109	27493-61-4	334517		-1.42912	0.816954	-0.342572	4.81431		-0.342572	-0.342572	-0.342572	1.74932	-0.342572	-0.342572	-0.342572	-0.342572	-0.342572	-0.342572	-0.342572	4.89689	1.97967	-0.342572	-0.342572	-0.342572	-0.342572	-0.342572	0.251997	-0.342572	2.22974	-0.342572	-0.342572	-0.342572	-0.342572	-0.342572	1.79694	-0.342572	-0.342572	-0.342572	-0.342572	-0.342572	-0.342572
prolylglycine	599	200	Peptide	Dipeptide	40703	LC/MS (+)	875	173.092	2578-57-6	7408076;6426709		0.0274654	0.921289	-2.10349	2.25741		1.52519	-0.171667	0.29799	0.284414	0.607955	3.45654	-0.343442	-0.17714	0.506042	-0.00773794	0.289946	1.14056	0.903103	-1.04558	0.827443	-1.25731	0.383409	1.48236	-0.32708	-0.34105	0.56213	0.288738	-0.910901	0.507174	-0.687564	-0.108818	0.757877	0.841975	-0.325165	-0.0166989	-0.216956	-0.010959	-0.52139
X - 13689		56			35498	LC/MS (-)	3696	495.224				-1.0411	0.234412	-0.343929	4.73802		4.44132	-0.343929	-0.343929	-0.343929	-0.343929	-0.343929	-0.343929	-0.343929	-0.343929	-0.343929	-0.343929	-0.343929	-0.343929	-0.343929	-0.343929	-0.343929	-0.343929	10.3313	5.07267	1.97148	4.63609	6.3937	4.31575	5.15374	2.37465	-0.343929	-0.218495	11.6412	-0.343929	6.66147	-0.343929	-0.343929	-0.343929
X - 15454		162			37702	LC/MS (+)	1079	246.108				-0.377055	1.20273	-1.86569	1.94585		0.524755	1.55527	-0.0500181	-0.326964	-1.86569	-1.86569	-0.344278	0.498059	-0.206128	0.313499	0.127442	-0.405269	1.37003	0.631051	0.854812	-1.86569	0.946687	-0.151571	0.634869	-1.86569	-1.86569	-1.86569	-1.86569	-0.157026	0.368819	-1.86569	1.49265	0.000878251	-1.86569	0.310306	0.51167	0.508089	1.77507
X - 13862		20			35757	LC/MS (-)	2263	250.072				-0.733459	0.336958	-0.344795	4.90873		-0.344795	-0.344795	-0.344795	-0.344795	-0.344795	-0.344795	-0.344795	2.8143	-0.344795	-0.344795	-0.344795	-0.344795	-0.344795	2.34235	-0.344795	-0.344795	-0.344795	-0.344795	-0.344795	-0.344795	-0.344795	-0.344795	-0.344795	-0.344795	-0.344795	-0.344795	-0.344795	-0.344795	-0.344795	-0.344795	-0.344795	-0.344795	-0.344795
X - 17677		27			40774	LC/MS (-)	1552.2	204.981				-3.01265	1.07959	-0.344946	3.79303		2.49537	-0.344946	-0.344946	3.02662	-0.344946	-0.344946	-0.344946	-0.344946	-0.344946	-0.344946	-0.344946	-0.344946	-0.344946	4.20618	6.02207	3.38414	-0.344946	-0.344946	-0.344946	-0.344946	-0.344946	2.44983	-0.344946	-0.344946	-0.344946	-0.344946	-0.344946	-0.344946	-0.344946	-0.344946	-0.344946	-0.344946	-0.344946
X - 17704		31			40801	LC/MS (-)	4648.4	489.27				-2.02117	0.872636	-0.345627	4.19505		-0.345627	-0.345627	-0.345627	1.63672	-0.345627	-0.345627	-0.345627	-0.345627	-0.345627	-0.345627	-0.345627	-0.345627	-0.345627	-0.345627	-0.345627	-0.345627	-0.345627	2.31519	3.16345	-0.345627	-0.345627	2.78053	-0.345627	2.43272	-0.345627	-0.345627	-0.345627	-0.345627	-0.345627	-0.345627	-0.345627	-0.345627	-0.345627
X - 20000		200			43776	LC/MS (+)	637.9	80.9477				-0.000197216	0.0656718	-3.89377	2.42309		-0.153041	0.0567595	0.676021	0.602907	0.272346	-19.1672	-0.346621	-0.0171731	-0.366474	-0.907474	0.451597	-2.28778	0.272433	0.625426	0.281718	0.479303	-0.143552	-0.560757	-0.887585	-0.471817	0.370149	-0.558413	4.16272	-0.167449	-0.356891	-0.648724	-1.16982	0.556192	0.547107	-0.709047	-0.395245	-0.145277	0.360512
X - 12705		32			34315	LC/MS (-)	1245	324.073				-1.66539	0.46592	-0.3499	4.795		-0.3499	-0.3499	-0.3499	-0.3499	-0.3499	-0.3499	-0.3499	-0.3499	-0.3499	-0.3499	-0.3499	4.23162	-0.3499	-0.3499	-0.3499	3.57441	-0.3499	4.19753	-0.3499	5.13459	-0.3499	-0.3499	-0.3499	-0.3499	3.30409	-0.3499	-0.3499	-0.3499	-0.3499	-0.3499	-0.3499	-0.3499	4.26482
X - 16564		23			39137	LC/MS (-)	2858.5	184.098				-1.54018	0.842514	-0.352545	4.6936		-0.352545	2.51052	-0.352545	-0.352545	-0.352545	-0.352545	-0.352545	-0.352545	-0.352545	-0.352545	-0.352545	-0.352545	-0.352545	-0.352545	-0.352545	-0.352545	-0.352545	-0.352545	-0.352545	-0.352545	-0.352545	-0.352545	-0.352545	-0.352545	-0.352545	-0.352545	-0.352545	-0.352545	-0.352545	-0.352545	-0.352545	-0.352545	-0.352545
N-acetylmethionine	269	191	Amino Acid	Methionine, Cysteine, SAM and Taurine Metabolism	1589	LC/MS (-)	1805	190.054	65-82-7	448580	C02712	-0.0188653	0.7547	-3.41304	1.84351	HMDB11745	1.24399	1.06152	0.774033	-0.880762	-0.853227	-0.119702	-0.354194	-0.316688	-1.13724	-1.18092	0.717234	1.33099	0.292484	0.525171	0.659387	-0.575391	1.27785	-0.081914	2.82514	-0.975321	0.302518	-0.0238105	-1.71899	1.31412	-0.872172	0.362959	0.875761	-0.301112	-1.0149	0.52934	-0.886185	-1.06487	0.0249971
X - 18943		31			42330	LC/MS (-)	2624.9	279.098				-2.75473	1.21441	-0.354362	4.17444		-0.354362	-0.354362	-0.354362	-0.354362	-0.354362	-0.354362	-0.354362	-0.354362	-0.354362	-0.354362	-0.354362	0.446523	-0.354362	2.26837	-0.354362	-0.354362	-0.354362	-0.354362	-0.354362	-0.354362	-0.354362	-0.354362	-0.354362	-0.354362	-0.354362	-0.354362	2.02703	0.987774	-0.354362	-0.354362	-0.354362	-0.354362	-0.354362
3-ethylphenylsulfate*	2392	31	Xenobiotics	Benzoate Metabolism	36848	LC/MS (-)	3490	201.023			C14386	-1.64993	0.917563	-0.355602	4.46662		1.78892	-0.355602	-0.355602	-0.355602	-0.355602	5.07547	-0.355602	-0.355602	-0.355602	-0.355602	-0.355602	4.95217	-0.355602	-0.355602	-0.355602	-0.355602	-0.355602	-0.355602	-0.355602	-0.355602	-0.355602	-0.355602	-0.355602	-0.355602	-0.355602	-0.355602	-0.355602	-0.355602	-0.355602	-0.355602	-0.355602	-0.355602	-0.355602
pseudouridine	2203	200	Nucleotide	Pyrimidine Metabolism, Uracil containing	33442	LC/MS (+)	1180	245.077	1445-07-4		C02067	0.0193641	0.463692	-2.11324	3.00327	HMDB00767	-0.165406	0.283727	0.941303	-0.567626	0.403502	3.09337	-0.36261	0.150415	0.179545	-0.447613	0.958593	3.56083	-0.566815	-0.289593	-0.0388903	-0.542092	0.599209	0.0492788	0.104655	-0.265618	-0.980333	-0.98149	-1.70003	0.617301	-0.648241	0.320333	-0.46097	-0.597504	-0.609938	0.0958926	-1.422	-0.830063	-0.255498
phenylacetylglycine	104	41	Amino Acid	Phenylalanine and Tyrosine Metabolism	33945	LC/MS (-)	2377	192.067	500-98-1	68144	C05598	-1.74874	0.69029	-0.363777	4.15405	HMDB00821	-0.363777	1.52105	-0.363777	1.38598	-0.363777	-0.363777	-0.363777	-0.363777	-0.363777	-0.363777	-0.363777	-0.363777	3.69741	-0.363777	-0.363777	-0.363777	-0.363777	5.07016	2.53334	1.22625	2.78457	5.43309	2.24773	4.05261	-0.363777	-0.363777	-0.363777	-0.363777	-0.363777	-0.363777	-0.363777	-0.363777	-0.363777
dihydroferulic acid	2601	39	Xenobiotics	Food Component/Plant	40481	LC/MS (-)	1929	195.066	1135-23-5	14340		-2.70759	0.910858	-0.366578	2.97744		-0.366578	-0.366578	-0.366578	-0.366578	-0.366578	-0.366578	-0.366578	4.37066	-0.366578	-0.366578	-0.366578	-0.366578	-0.366578	-0.366578	-0.366578	-0.366578	-0.366578	3.08059	3.758	-0.366578	2.06358	5.76263	4.54866	6.09301	0.912983	-0.366578	-0.366578	-0.366578	-0.366578	-0.366578	-0.366578	-0.366578	-0.366578
N-(2-furoyl)glycine	2661	40	Xenobiotics	Food Component/Plant	31536	LC/MS (+)	2076	170.045	5657-19-2;5657-19-2	21863		-0.863589	0.701965	-0.367242	5.67139	HMDB00439	-0.367242	-0.367242	-0.367242	-0.367242	-0.367242	-0.367242	-0.367242	-0.367242	-0.367242	-0.367242	-0.367242	-0.367242	-0.367242	1.23024	4.53686	-0.367242	-0.367242	-0.367242	-0.367242	-0.367242	-0.367242	-0.367242	-0.367242	1.25336	-0.367242	-0.367242	-0.367242	0.489863	-0.367242	-0.367242	-0.367242	-0.367242	-0.367242
X - 18918		28			42303	LC/MS (-)	4646.8	427.18				-5.12763	2.07844	-0.368525	4.03156		-0.368525	-0.368525	1.69342	-0.368525	-0.368525	3.94349	-0.368525	-0.368525	-0.368525	-0.368525	-0.368525	-0.368525	-0.368525	-0.368525	-0.368525	-0.368525	-0.368525	1.49344	1.2755	-0.368525	-0.368525	-0.368525	-0.368525	1.30644	-0.368525	-0.368525	-0.368525	-0.368525	-0.368525	-0.368525	-0.368525	-0.368525	-0.368525
X - 12048		178			33399	LC/MS (+)	2485	171.113				0.78568	3.57261	-0.966165	2.89242		0.162216	-0.966165	-0.966165	0.106092	-0.0803019	-0.31291	-0.36992	2.81577	0.124193	-0.417978	1.83395	-0.133207	-0.126208	-0.185147	-0.63703	-0.408077	-0.966165	2.48134	-0.966165	-0.67534	-0.594709	-0.709113	-0.966165	-0.966165	-0.966165	-0.815333	-0.828054	-0.966165	0.161883	-0.0544235	-0.394981	-0.966165	-0.455189
3,7-dimethylurate	2414	41	Xenobiotics	Xanthine Metabolism	34399	LC/MS (-)	1432	195.052	13087-49-5	83126	C16360	-1.16859	0.98377	-0.370332	4.15723	HMDB01982	1.93453	-0.370332	-0.370332	1.08979	1.98013	-0.370332	-0.370332	-0.370332	-0.370332	-0.370332	-0.370332	0.583628	-0.370332	-0.370332	-0.370332	-0.370332	-0.370332	1.1252	-0.370332	-0.370332	-0.370332	-0.370332	-0.370332	-0.370332	-0.370332	-0.370332	-0.370332	-0.370332	2.50132	0.989554	-0.370332	-0.370332	-0.370332
2'-deoxyuridine	2215	23	Nucleotide	Pyrimidine Metabolism, Uracil containing	1412	LC/MS (-)	1608	227.067	951-78-0	13712	C00526	-2.71011	1.03237	-0.372204	3.38072	HMDB00012	-0.372204	-0.372204	-0.372204	2.43141	-0.372204	-0.372204	-0.372204	-0.372204	-0.372204	-0.372204	-0.372204	-0.372204	3.25318	-0.372204	-0.372204	-0.372204	-0.372204	-0.372204	-0.372204	-0.372204	-0.372204	-0.372204	-0.372204	-0.372204	-0.372204	-0.372204	-0.372204	-0.372204	-0.372204	-0.372204	-0.372204	-0.372204	-0.372204
N-acetyltryptophan	177	183	Amino Acid	Tryptophan Metabolism	33959	LC/MS (+)	3553	247.108	1218-34-4	700653	C03137	-0.0802615	0.907367	-1.76779	3.16018	HMDB13713	0.00594413	0.0254147	-0.109109	-1.05917	0.0884554	1.54745	-0.373135	-0.718863	-0.604532	-1.22435	0.49042	2.61039	-0.163815	0.353586	-0.490195	0.0919114	-0.323492	-1.19634	0.0554182	-1.1383	-0.448909	-1.76779	-1.22882	-1.1475	-0.573136	-0.505227	-0.607175	0.173542	-0.552178	-0.168843	-0.483592	-0.195814	-1.63451
vaccenate (18:1n7)	960	194	Lipid	Long Chain Fatty Acid	33970	GC/MS	1987	339.3	506-17-2	5282761	C08367	0.0821334	0.931039	-2.06082	2.68955	HMDB03231	0.633872	2.07489	1.02434	-0.546346	-0.627163	-0.123008	-0.373372	-0.502956	0.289048	0.793418	-0.797968	0.87233	-0.0246973	0.0216366	0.366015	-0.373214	-1.10281	-0.542482	-0.984929	0.552935	-0.781558	-0.227113	-1.10351	-2.06082	0.364513	1.14801	0.555645	-1.11154	0.287433	0.425193	1.25813	1.0525	0.478969
X - 13871		165			35766	LC/MS (+)	980	192.032				-0.40822	1.08008	-1.77304	2.17732		0.717843	0.818528	-1.77304	0.588663	0.217066	5.09221	-0.373402	-0.112623	0.696606	1.82602	1.37679	0.267063	0.0667478	0.397699	1.294	-0.622187	-0.243697	0.0847373	0.639876	-0.140356	-0.907855	0.063836	-1.77304	1.00522	0.872027	0.697462	0.41915	1.85639	-1.77304	0.448838	-0.639484	-0.469738	0.366368
X - 12013		119			33359	LC/MS (-)	2094	242.012				-0.422417	1.51234	-0.907672	2.39875		2.12815	0.437248	-0.175286	0.202721	-0.907672	-0.907672	-0.3743	-0.907672	-0.907672	-0.907672	1.13494	0.238697	-0.496213	-0.907672	-0.698123	2.35554	-0.907672	1.76088	-0.526171	0.279314	-0.907672	-0.907672	-0.907672	-0.907672	-0.907672	-0.225723	-0.907672	-0.618245	1.26193	1.08077	0.0579179	-0.907672	1.69667
hexanoylglycine (C6)	1143	43	Lipid	Fatty Acid Metabolism(Acyl Glycine)	35436	LC/MS (-)	2918	172.098	24003-67-6	99463		-0.937645	0.316845	-0.37494	3.58671	HMDB00701	-0.37494	-0.37494	-0.37494	-0.37494	-0.37494	-0.37494	-0.37494	-0.37494	-0.37494	-0.37494	-0.37494	3.68939	-0.37494	-0.37494	-0.37494	-0.37494	-0.37494	-0.37494	-0.37494	2.8581	-0.37494	-0.37494	-0.37494	-0.37494	-0.37494	-0.37494	-0.37494	-0.37494	-0.37494	-0.37494	2.95932	2.14181	2.91279
eicosapentaenoate (EPA; 20:5n3)	983	200	Lipid	Polyunsaturated Fatty Acid (n3 and n6)	18467	LC/MS (-)	5442	301.217	10-2005-9;10417-94-4	446284	C06428	-0.184536	0.848828	-2.19891	2.78207	HMDB01999	0.757488	1.12725	-0.55651	-1.2903	1.34622	-1.04029	-0.375169	-1.48431	1.36305	1.5936	-1.57272	1.55471	0.0913757	0.463773	0.282779	0.254678	0.468176	-2.06282	-2.17371	0.282891	-0.466427	0.0925669	-1.29104	-1.61011	0.289444	-0.21491	-0.386673	-0.988201	0.94946	1.0467	1.61301	1.58761	-0.0593798
X - 16574		35			39147	LC/MS (-)	4357.6	263.001				-1.12684	0.571782	-0.376236	4.30076		2.19011	-0.376236	-0.376236	1.9301	-0.376236	2.88286	-0.376236	-0.376236	-0.376236	-0.376236	-0.376236	-0.376236	-0.376236	1.97075	-0.376236	-0.376236	-0.376236	-0.376236	-0.376236	-0.376236	-0.376236	-0.376236	-0.376236	-0.376236	-0.376236	-0.376236	-0.376236	-0.376236	-0.376236	-0.376236	-0.376236	-0.376236	-0.376236
phenyllactate (PLA)	98	200	Amino Acid	Phenylalanine and Tyrosine Metabolism	22130	LC/MS (-)	2237	165.056	828-01-3	3848	C05607	0.0951433	0.670794	-2.1037	2.88831	HMDB00779	2.61111	-0.26107	1.85085	0.218935	0.2183	3.60406	-0.382019	-0.677009	-0.980703	-1.23516	-0.141837	2.84278	-1.27644	-0.455407	-0.345948	-0.141837	-0.519967	-0.141837	-0.460853	-2.28914	-0.180351	-1.08136	-2.56124	-1.45568	-1.25218	-1.22812	-0.391674	-0.478701	-1.46009	-0.985734	-0.94155	-0.500349	-1.42912
phenylalanylarginine	579	58	Peptide	Dipeptide	41487	LC/MS (+)	1553	322.187	1238-09-1	10268029		-1.7844	1.73915	-0.52559	2.80221		-0.52559	2.34666	-0.52559	-0.52559	-0.52559	-0.52559	-0.38255	0.263069	-0.52559	-0.52559	-0.52559	-0.52559	0.567898	-0.52559	-0.52559	-0.0506245	-0.52559	-0.52559	1.34287	-0.52559	0.429217	-0.52559	-0.52559	-0.52559	1.22368	-0.52559	-0.52559	-0.52559	-0.52559	-0.52559	-0.52559	-0.52559	-0.52559
X - 12262		32			33684	LC/MS (-)	2318	258.008				-1.05948	0.633168	-0.382742	4.34303		2.53236	-0.382742	-0.382742	0.0699042	-0.382742	-0.382742	-0.382742	-0.382742	-0.382742	-0.382742	-0.382742	-0.382742	-0.382742	-0.382742	-0.382742	2.95994	-0.382742	-0.382742	-0.382742	-0.382742	-0.382742	-0.382742	-0.382742	-0.382742	-0.382742	-0.382742	-0.382742	-0.382742	1.72057	1.1829	-0.382742	-0.382742	-0.382742
lidocaine	2892	22	Xenobiotics	Drug	35661	LC/MS (+)	2900	235.18	137-58-6	3676	D00358	-7.81716	4.22696	-0.382912	3.72777	HMDB14426	-0.382912	-0.382912	-0.382912	-0.382912	-0.382912	-0.382912	-0.382912	-0.382912	-0.382912	1.12288	-0.382912	-0.382912	-0.382912	1.14559	-0.382912	-0.382912	-0.382912	-0.382912	-0.382912	-0.382912	-0.382912	-0.382912	1.84936	-0.382912	-0.382912	1.32763	-0.382912	-0.382912	-0.382912	-0.382912	-0.382912	-0.382912	-0.382912
X - 12819		51			34502	LC/MS (-)	2702	170.082				-0.834327	0.398755	-0.384022	4.4511		-0.384022	3.84406	-0.384022	-0.384022	-0.384022	-0.384022	-0.384022	-0.384022	1.94561	0.887217	-0.384022	5.01903	-0.384022	-0.384022	-0.384022	-0.384022	-0.384022	-0.384022	-0.384022	-0.384022	1.27509	-0.384022	-0.384022	-0.384022	-0.384022	-0.384022	-0.384022	-0.384022	-0.384022	-0.384022	-0.384022	2.85075	-0.384022
X - 16130		51			38577	LC/MS (+)	1693.6	289.151				-0.77473	0.731067	-0.385977	5.54853		-0.385977	-0.385977	0.417278	-0.385977	-0.385977	2.86515	-0.385977	-0.385977	-0.385977	-0.385977	0.596293	1.20176	2.42173	-0.385977	1.05972	-0.385977	-0.385977	-0.385977	-0.385977	-0.385977	-0.385977	-0.385977	-0.385977	-0.385977	0.104001	-0.385977	-0.385977	-0.385977	-0.385977	0.803736	-0.385977	-0.385977	-0.385977
5alpha-androstan-3beta,17beta-diol disulfate	1621	134	Lipid	Steroid	37190	LC/MS (-)	3872	225.07	571-20-0	242332	C12525	-1.73437	2.54341	-1.03795	2.53042	HMDB00493	0.0882846	0.348816	-1.03795	1.08636	2.01498	-0.247021	-0.386228	-1.03795	-0.464683	-1.03795	1.29978	1.95461	0.485839	-1.03795	0.192011	1.64256	-1.03795	1.497	-0.161147	0.681909	2.34396	2.06141	0.510779	-1.03795	1.50138	-1.03795	-1.03795	-1.03795	0.0536597	-1.03795	0.516864	-1.03795	-0.179212
beta-sitosterol	1523	88	Lipid	Sterol	27414	GC/MS	2380.8	357.4	83-46-5	222284	C01753	-0.604965	0.95076	-0.724786	4.32895	HMDB00852	0.204711	-0.245268	-0.724786	0.591048	-0.724786	-0.724786	-0.38657	0.317853	0.623219	0.0506387	-0.724786	0.402223	-0.724786	0.186652	-0.724786	1.39901	-0.724786	-0.724786	2.27308	-0.724786	-0.724786	0.453949	-0.724786	1.50673	0.81244	0.859842	-0.724786	-0.724786	0.234117	0.581858	-0.724786	-0.724786	0.406929
X - 18897		33			42282	LC/MS (-)	3499.7	221.084				-4.44267	2.35446	-0.386625	3.38754		-0.386625	-0.386625	0.688519	-0.386625	-0.386625	2.70722	-0.386625	-0.386625	-0.386625	-0.386625	-0.386625	-0.386625	-0.386625	-0.386625	-0.386625	-0.386625	-0.386625	-0.386625	1.88691	-0.386625	-0.386625	-0.386625	-0.386625	0.568106	-0.386625	-0.386625	-0.386625	-0.386625	-0.386625	-0.386625	-0.386625	-0.386625	-0.386625
X - 11849		55			33194	LC/MS (-)	3229	266.017				-1.36355	1.15191	-0.38679	6.0175		-0.38679	-0.38679	-0.38679	1.70254	-0.38679	1.07272	-0.38679	-0.38679	-0.38679	-0.38679	-0.38679	1.70594	-0.38679	-0.38679	-0.38679	-0.38679	-0.38679	-0.38679	-0.38679	-0.38679	-0.38679	-0.38679	-0.38679	-0.38679	-0.38679	-0.38679	-0.38679	-0.38679	-0.38679	-0.38679	-0.38679	-0.38679	-0.38679
X - 13772		40			35582	LC/MS (-)	1799	243.123				-1.22675	0.734623	-0.387417	4.12216		-0.387417	-0.387417	-0.387417	-0.387417	-0.387417	2.49311	-0.387417	-0.387417	-0.387417	-0.387417	-0.387417	-0.387417	-0.387417	-0.387417	-0.387417	-0.387417	-0.387417	-0.387417	-0.387417	-0.387417	-0.387417	3.12104	-0.387417	-0.387417	-0.387417	-0.387417	-0.387417	-0.387417	-0.387417	-0.387417	-0.387417	-0.387417	0.650567
2-stearoylglycerophosphoethanolamine*	1386	144	Lipid	Lysolipid	41220	LC/MS (+)	5779.6	482.324				-0.5914	1.16258	-1.27894	1.90861		0.498338	1.26659	0.3468	-1.27894	-1.27894	1.94886	-0.387587	0.522977	-0.143474	1.51036	-0.0586559	0.219673	-1.27894	-0.858461	0.494246	0.544289	0.547369	1.09263	-1.27894	-1.27894	-0.0184418	0.85275	-1.27894	-0.564433	-0.0690948	-1.27894	-1.27894	1.00938	0.563744	-1.27894	1.06813	0.664684	0.273393
X - 14352		200			36278	LC/MS (+)	2635	247.129				0.258872	1.05957	-1.82054	4.46013		-0.244319	0.885652	-0.857843	1.16708	0.140384	0.607531	-0.38876	-0.249182	0.0992133	-0.249204	0.490223	1.7693	-0.502551	-0.453082	-0.74148	-0.31103	-1.5813	-0.112705	-1.23035	-0.171281	-0.508713	-0.95856	-2.35405	-0.399057	-1.2045	-1.048	-0.607649	0.351099	-1.0915	-0.741935	-1.41971	-1.36625	-0.742
X - 11799		29			33144	LC/MS (+)	1572	226.128				-2.15447	0.952822	-0.390949	3.77441		6.73306	2.36481	-0.390949	-0.390949	1.50455	-0.390949	-0.390949	-0.390949	-0.390949	-0.390949	-0.390949	6.90219	-0.390949	-0.390949	2.26115	-0.390949	-0.390949	0.849856	-0.390949	-0.390949	-0.390949	-0.390949	-0.390949	-0.390949	-0.390949	-0.390949	-0.390949	-0.390949	-0.390949	-0.390949	-0.390949	-0.390949	-0.390949
X - 16649		35			39225	LC/MS (-)	3008.8	353.034				-2.66379	1.51464	-0.391755	5.36662		-0.391755	-0.391755	-0.391755	1.87304	-0.391755	-0.391755	-0.391755	-0.391755	-0.391755	-0.391755	-0.391755	2.59076	-0.391755	-0.391755	-0.391755	-0.391755	1.70642	-0.391755	-0.391755	2.23332	-0.391755	-0.391755	-0.391755	-0.391755	1.7587	-0.391755	-0.391755	-0.391755	-0.391755	-0.391755	-0.391755	-0.391755	-0.391755
X - 12831		49			34514	LC/MS (-)	3214	433.208				-1.11819	0.519798	-0.393981	4.1565		3.45961	-0.393981	-0.393981	3.12561	-0.393981	-0.393981	-0.393981	2.1808	-0.393981	-0.393981	-0.393981	3.06776	-0.393981	2.28403	-0.393981	-0.393981	-0.393981	-0.393981	-0.393981	-0.393981	-0.393981	3.41963	-0.393981	-0.393981	-0.393981	-0.393981	-0.393981	-0.393981	-0.393981	-0.393981	-0.393981	-0.393981	-0.393981
traumatic acid	2727	48	Xenobiotics	Food Component/Plant	42964	LC/MS (-)	2877	227.129	6402-36-4	5283028	C16308	-1.16726	0.914815	-0.395494	5.79813	HMDB00933	-0.395494	-0.395494	-0.395494	-0.395494	-0.395494	3.01895	-0.395494	0.20837	-0.395494	-0.395494	-0.395494	1.11397	1.819	1.40116	-0.395494	-0.395494	-0.395494	-0.395494	-0.395494	-0.395494	-0.395494	2.60553	-0.395494	-0.395494	-0.395494	-0.395494	-0.395494	-0.395494	-0.395494	-0.395494	-0.395494	-0.395494	-0.395494
X - 12676		39			34282	LC/MS (+)	4605	325.248				-2.12939	1.76672	-0.396171	4.08733		-0.396171	-0.396171	-0.396171	-0.396171	-0.396171	-0.396171	-0.396171	-0.396171	1.10577	-0.396171	-0.396171	-0.396171	-0.396171	-0.396171	-0.396171	-0.396171	-0.396171	-0.396171	-0.396171	-0.396171	-0.396171	-0.396171	0.122013	-0.396171	-0.396171	-0.396171	-0.396171	-0.396171	-0.396171	-0.396171	-0.396171	-0.396171	-0.396171
X - 13928		61			35823	LC/MS (+)	1947	190.107				-1.03992	1.33854	-0.396945	5.59362		0.177852	1.64338	0.60883	-0.396945	-0.396945	-0.396945	-0.396945	-0.396945	-0.396945	-0.396945	-0.396945	0.596067	-0.396945	1.27193	-0.396945	-0.396945	-0.396945	0.793117	-0.396945	-0.396945	-0.396945	-0.396945	0.69556	0.947973	-0.396945	0.297012	-0.396945	-0.396945	-0.396945	-0.396945	-0.396945	-0.396945	-0.396945
X - 12851		30			34535	LC/MS (-)	4886	624.338				-1.06986	0.40808	-0.397046	3.88239		-0.397046	-0.397046	-0.397046	-0.397046	-0.397046	-0.397046	-0.397046	-0.397046	-0.397046	-0.397046	-0.397046	-0.397046	-0.397046	-0.397046	-0.397046	-0.397046	-0.397046	2.42529	3.65476	-0.397046	-0.397046	-0.397046	-0.397046	2.334	-0.397046	-0.397046	-0.397046	-0.397046	-0.397046	-0.397046	-0.397046	-0.397046	4.13292
X - 12324		40			33746	LC/MS (-)	2052	217.018				-1.99818	1.48825	-0.399278	6.08861		-0.399278	-0.399278	1.83985	2.62309	-0.399278	3.31008	-0.399278	-0.399278	-0.399278	-0.399278	-0.399278	2.60714	-0.399278	1.03032	-0.399278	-0.399278	-0.399278	0.669016	-0.399278	-0.399278	-0.399278	1.30343	-0.399278	-0.399278	-0.399278	-0.399278	-0.399278	-0.399278	-0.399278	-0.399278	-0.399278	-0.399278	-0.399278
X - 12056		166			33408	LC/MS (+)	1129	156.077				-1.24326	3.03622	-1.39327	2.65933		2.81356	1.51589	0.435943	1.93993	0.365096	0.506899	-0.400627	-1.39327	1.72242	1.68548	1.20691	0.836852	0.7166	1.04853	-1.39327	1.54428	-1.39327	-1.39327	-0.768516	-0.310153	1.55837	0.0819773	-1.39327	0.759637	-1.39327	-0.961302	0.60988	-0.457397	0.0246902	-0.104554	0.538783	0.544249	-0.656577
X - 11662		183			33269	LC/MS (+)	3172	251.103				-0.0898198	1.38915	-1.93819	2.63184		0.84213	1.30082	-0.460257	-0.692266	-0.499886	1.56047	-0.401825	-1.04233	-0.410003	-0.989359	0.44727	1.91508	0.102895	-0.266881	-0.413058	0.301824	-0.830116	-1.93819	0.845378	-1.93819	-0.538992	-1.93819	-1.23822	0.0628673	-1.93819	-1.41081	-0.551675	-0.367124	0.269456	0.465406	-0.983667	0.254844	-1.93819
N2-acetyllysine	70	199	Amino Acid	Lysine Metabolism	36751	LC/MS (+)	853	189.123	1946-82-3	92907	C12989	0.0588482	0.915695	-1.72913	2.67659	HMDB00446	0.435031	-0.186389	0.13637	-2.36777	-1.53387	1.10417	-0.402943	-1.66772	-0.629425	-0.715425	1.13867	1.1483	-0.49281	-0.655004	0.227854	-0.0642661	0.705451	2.05782	-0.567515	-0.119624	-0.0743581	-0.432822	-0.421454	1.26676	-0.507944	-0.0731946	0.383196	0.0393719	0.586877	0.653744	0.277384	0.476622	-0.640413
glutamine-isoleucine	464	39	Peptide	Dipeptide	42988	LC/MS (-)	1854	258.146				-1.79062	0.988789	-0.403031	3.77636		-0.403031	-0.403031	-0.403031	2.7989	-0.403031	-0.403031	-0.403031	-0.403031	-0.403031	-0.403031	-0.403031	3.82105	2.75241	1.58862	-0.403031	-0.403031	-0.403031	-0.403031	-0.403031	-0.403031	1.50244	-0.403031	-0.403031	-0.403031	-0.403031	-0.403031	2.14362	-0.403031	-0.403031	-0.403031	-0.403031	0.802902	-0.403031
12-HETE	1279	199	Lipid	Eicosanoid	37536	LC/MS (-)	5295	319.228	73837-14-6	5312983		0.180238	1.22086	-1.90322	2.49439	HMDB06111	1.62002	1.32376	0.186876	-1.0105	-0.742809	3.46487	-0.403035	-0.725159	0.00407096	0.239468	-0.0158094	-0.0574715	1.14693	-0.341624	1.63961	-0.147632	-0.414234	-1.23104	-0.387226	-1.30072	-0.699848	-1.68655	-1.35431	-1.1792	-0.686651	-0.563675	-0.598029	-1.03023	-0.883942	1.01983	2.50248	4.14877	0.157979
X - 15649		66			37898	LC/MS (-)	4039	277.144				-1.01812	0.869111	-0.403415	4.77768		-0.403415	-0.403415	0.100287	1.38348	-0.403415	-0.403415	-0.403415	-0.403415	-0.403415	-0.403415	-0.403415	-0.403415	-0.403415	-0.403415	-0.403415	0.358557	1.6722	2.98288	1.87124	-0.00554914	1.68852	-0.403415	-0.403415	4.22545	1.15056	-0.403415	-0.403415	1.86198	-0.403415	-0.403415	-0.403415	-0.403415	-0.403415
X - 18905		33			42290	LC/MS (-)	3938	427.18				-4.95823	2.54078	-0.403626	3.88453		-0.403626	-0.403626	1.64755	-0.403626	-0.403626	3.75896	-0.403626	-0.403626	-0.403626	-0.403626	-0.403626	-0.403626	-0.403626	-0.403626	-0.403626	-0.403626	-0.403626	-0.403626	0.454417	-0.403626	-0.403626	-0.403626	-0.403626	1.08278	-0.403626	-0.403626	-0.403626	-0.403626	-0.403626	-0.403626	-0.403626	-0.403626	-0.403626
4-acetamidobutanoate	345	200	Amino Acid	Polyamine Metabolism	1558	LC/MS (+)	1724	146.081	3025-96-5	18189	C02946	-0.0692775	0.864099	-2.69986	3.17041	HMDB03681	0.376056	0.0801731	0.983003	-0.672154	-0.463854	1.60576	-0.404229	0.349848	-0.470484	-0.221768	0.626347	2.31844	-0.0326616	0.308412	0.301256	0.659748	1.20499	2.69178	1.21151	0.667672	1.01686	0.56199	0.742132	1.383	0.211109	0.218754	0.577426	0.0801731	-0.336306	0.091677	-0.673716	1.30681	-0.697944
4-hydroxyphenylacetate	102	181	Amino Acid	Phenylalanine and Tyrosine Metabolism	541	GC/MS	1630.6	179	156-38-7	127	C00642	-0.0705841	1.29255	-1.45865	4.23984	HMDB00020	-0.219559	-1.45865	0.508167	-0.0933439	-0.197391	1.59517	-0.405792	-0.0988474	-0.0446965	-0.400697	-0.0649458	2.607	-0.668867	0.370395	-1.45865	-0.105084	0.496136	1.29065	2.35853	0.17788	0.0528209	1.05934	1.034	1.38017	-0.094619	-0.329856	-1.45865	0.543335	-0.515335	-0.345301	-0.203809	-0.677775	-0.447354
1-methylhistidine	52	49	Amino Acid	Histidine Metabolism	30460	LC/MS (-)	1245	168.078	332-80-9	92105	C01152	-0.433854	0.421995	-0.410155	5.57107	HMDB00001	0.739734	-0.410155	-0.410155	-0.410155	0.661195	-0.410155	-0.410155	-0.410155	-0.410155	-0.410155	1.00264	6.25262	0.517984	-0.410155	-0.410155	-0.410155	-0.410155	-0.410155	-0.410155	-0.410155	-0.410155	-0.410155	-0.410155	-0.410155	-0.410155	-0.410155	-0.410155	-0.410155	-0.410155	-0.410155	-0.410155	-0.410155	-0.410155
X - 18889		49			42274	LC/MS (-)	2662.5	202.109				-1.62912	0.685621	-0.410497	3.22372		-0.410497	4.13714	-0.410497	-0.410497	-0.410497	7.90701	-0.410497	-0.410497	-0.410497	-0.410497	-0.410497	-0.410497	3.54196	-0.410497	-0.410497	-0.410497	-0.410497	-0.410497	1.55976	-0.410497	-0.410497	-0.410497	-0.410497	-0.410497	-0.410497	-0.410497	-0.410497	-0.410497	-0.410497	-0.410497	-0.410497	-0.410497	-0.410497
alpha-CEHC glucuronide*	2300	61	Cofactors and Vitamins	Tocopherol Metabolism	39346	LC/MS (-)	2623.1	453.177				-1.07338	0.44431	-0.410774	3.26561		-0.410774	-0.410774	-0.410774	0.697197	-0.410774	-0.410774	-0.410774	-0.410774	-0.410774	-0.410774	-0.410774	-0.410774	-0.410774	-0.410774	-0.410774	0.036958	-0.410774	6.88524	6.56249	2.175	4.99798	-0.157201	2.08728	5.69156	3.0917	-0.410774	-0.410774	2.18947	-0.410774	0.303136	-0.410774	-0.410774	-0.410774
X - 18911		38			42296	LC/MS (-)	4224.9	530.28				-3.90975	2.12172	-0.411919	3.47889		-0.411919	-0.411919	-0.411919	-0.411919	-0.411919	3.70943	-0.411919	-0.411919	-0.411919	-0.411919	-0.411919	-0.411919	0.620494	-0.411919	-0.411919	-0.411919	-0.411919	-0.411919	3.11656	-0.411919	-0.411919	-0.411919	-0.411919	2.43567	-0.411919	-0.411919	-0.411919	-0.411919	-0.411919	-0.411919	-0.411919	-0.411919	-0.411919
X - 13695		37			35504	LC/MS (-)	2511	245.013				-0.972741	0.524306	-0.412109	3.77293		-0.412109	-0.412109	-0.412109	0.242363	-0.412109	5.93749	-0.412109	-0.412109	-0.412109	-0.412109	-0.412109	-0.412109	2.56436	1.85529	-0.412109	0.109589	-0.412109	-0.412109	-0.412109	-0.412109	-0.412109	-0.412109	-0.412109	-0.412109	-0.412109	-0.412109	-0.412109	-0.412109	-0.412109	-0.412109	-0.412109	-0.412109	-0.412109
X - 14697		40			36624	LC/MS (-)	1310	259.13				-1.07004	0.543835	-0.412598	4.85032		2.62183	-0.412598	-0.412598	2.93824	-0.412598	-0.412598	-0.412598	-0.412598	-0.412598	-0.412598	-0.412598	2.14132	4.64122	-0.412598	-0.412598	1.02058	-0.412598	-0.412598	-0.412598	-0.412598	2.02934	-0.412598	-0.412598	-0.412598	-0.412598	-0.412598	-0.412598	-0.412598	-0.412598	-0.412598	-0.412598	-0.412598	-0.412598
p-acetamidophenylglucuronide	2776	27	Xenobiotics	Drug	33423	LC/MS (-)	1377	326.088	120595-80-4	83944		-3.46328	1.94282	-0.415682	3.9764	HMDB10316	-0.415682	-0.415682	-0.415682	-0.415682	-0.415682	0.700937	-0.415682	-0.415682	-0.12921	4.89747	-0.415682	-0.415682	-0.415682	-0.415682	-0.415682	-0.415682	-0.415682	-0.415682	-0.415682	-0.415682	-0.415682	-0.415682	-0.415682	-0.415682	-0.415682	-0.415682	-0.415682	-0.415682	-0.415682	-0.415682	-0.415682	1.34276	-0.415682
X - 18946		49			42333	LC/MS (-)	2740.4	269.14				-0.698047	0.949581	-0.416178	6.52024		-0.416178	-0.416178	0.811146	-0.416178	-0.416178	-0.416178	-0.416178	-0.416178	-0.416178	-0.0931436	-0.416178	-0.416178	-0.416178	-0.416178	-0.416178	-0.416178	-0.416178	-0.416178	-0.416178	-0.416178	-0.416178	-0.416178	-0.416178	-0.416178	-0.416178	-0.416178	-0.416178	-0.416178	-0.416178	1.12338	0.520015	-0.354881	-0.416178
pelargonate (9:0)	941	200	Lipid	Medium Chain Fatty Acid	12035	LC/MS (-)	4847	157.123	112-05-0	8158	C01601	0.0534457	0.536968	-2.04746	3.51	HMDB00847	-0.87706	0.872874	0.371189	-0.649323	-1.74664	-0.242964	-0.418286	-0.426648	-1.00736	-0.969574	-0.177032	-0.0995323	0.172252	-0.397946	-0.449318	-0.0901531	0.302318	-0.151047	-0.833899	-0.546224	-0.962908	-1.17747	-1.28804	-0.611512	-0.757893	-0.126625	0.0532674	0.344942	-0.505383	-0.420816	-0.458232	0.648279	-0.436279
X - 19455		50			42931	LC/MS (-)	4385.7	261.023				-0.936908	0.609901	-0.422047	3.91466		2.47039	1.34608	1.7121	1.99584	-0.422047	2.29172	-0.422047	-0.422047	-0.422047	-0.422047	-0.422047	2.69915	-0.422047	0.977286	0.316411	0.519872	-0.422047	-0.422047	-0.422047	-0.422047	-0.422047	-0.422047	-0.422047	-0.422047	-0.422047	-0.422047	-0.422047	-0.422047	-0.422047	-0.422047	-0.422047	-0.422047	-0.422047
5-HETE	1274	35	Lipid	Eicosanoid	37372	LC/MS (-)	5372	319.228	73307-52-5	5280733	C04805	-1.64739	1.04403	-0.422646	3.73416	HMDB11134	-0.422646	-0.422646	-0.422646	-0.422646	-0.422646	-0.422646	-0.422646	-0.422646	-0.422646	-0.422646	-0.422646	-0.422646	-0.422646	-0.422646	-0.422646	-0.422646	-0.422646	-0.422646	-0.422646	0.724695	-0.422646	-0.422646	-0.422646	-0.422646	-0.422646	-0.422646	-0.422646	-0.422646	-0.422646	-0.422646	6.23673	9.23036	-0.422646
X - 17343		52			40142	LC/MS (-)	1312.5	190.966				-2.07607	1.19593	-0.42661	4.52968		1.13834	-0.42661	-0.42661	-0.42661	-0.42661	-0.42661	-0.42661	-0.42661	-0.42661	-0.42661	-0.42661	-0.42661	4.62513	1.73596	5.17662	-0.42661	-0.42661	-0.42661	1.60573	-0.42661	-0.42661	3.06535	-0.42661	1.5639	-0.42661	-0.42661	-0.42661	-0.42661	-0.42661	-0.42661	-0.42661	-0.42661	3.66464
X - 19145		155			42552	LC/MS (-)	4170.5	417.212				-0.769509	1.25647	-1.14284	1.74776		1.69678	1.25904	-1.14284	0.298723	-0.0749986	0.48801	-0.426943	1.15244	0.221736	0.315607	-0.115784	3.44217	0.658712	0.414486	0.0711128	0.166921	-1.14284	0.230474	0.312744	1.03051	-0.184506	1.64156	0.837901	-0.223648	0.271156	-1.14284	-1.14284	-1.14284	0.104293	-0.401301	0.350388	-0.131964	-1.14284
X - 15439		35			37687	LC/MS (-)	3616	349.001				-1.9507	1.20456	-0.428632	5.24348		-0.428632	0.00879549	-0.428632	1.61943	-0.428632	-0.428632	-0.428632	-0.428632	-0.428632	-0.428632	-0.428632	-0.428632	-0.428632	1.29346	2.20855	-0.428632	3.37257	-0.428632	-0.428632	-0.428632	-0.428632	-0.428632	-0.428632	-0.428632	-0.428632	-0.428632	-0.428632	-0.428632	-0.428632	-0.428632	-0.428632	-0.428632	-0.428632
X - 12637		33			34236	LC/MS (-)	3430	257.151				-1.02887	0.483566	-0.430702	3.74932		2.34136	3.49246	-0.430702	-0.430702	-0.430702	1.75992	-0.430702	-0.430702	-0.430702	-0.430702	-0.430702	2.12767	-0.430702	-0.430702	-0.430702	-0.430702	-0.430702	-0.430702	-0.430702	-0.430702	-0.430702	-0.430702	-0.430702	-0.430702	-0.430702	-0.430702	-0.430702	-0.430702	-0.430702	-0.430702	-0.430702	-0.430702	-0.430702
N-methyl proline	320	200	Amino Acid	Urea cycle; Arginine and Proline Metabolism	37431	LC/MS (+)	833	130.086	475-11-6	557		0.27993	1.72997	-2.25652	2.60738		0.15711	-0.22898	-1.08025	0.104008	0.914828	-0.987954	-0.431489	2.13262	0.26336	-0.161812	0.864285	-0.150783	-0.052529	1.67327	0.512883	-1.04468	-1.99327	0.101717	-1.12321	-1.03334	0.702792	-0.248031	-2.11789	-1.34177	1.27842	-0.339744	-0.411141	-0.226924	-0.105191	-0.651416	-0.134108	-0.844751	0.75002
X - 18907		41			42292	LC/MS (-)	4066.7	222.092				-3.38616	2.15843	-0.433141	3.47756		-0.433141	-0.433141	1.67607	-0.433141	-0.433141	1.56114	-0.433141	-0.433141	-0.433141	-0.433141	-0.433141	-0.433141	-0.433141	-0.433141	-0.433141	-0.433141	1.42775	-0.433141	3.26867	-0.433141	-0.433141	-0.433141	-0.433141	2.50266	-0.433141	-0.433141	-0.433141	-0.433141	-0.433141	-0.433141	-0.433141	-0.433141	-0.433141
X - 13529		190			35290	LC/MS (+)	3088	190.107				0.028564	0.835746	-2.33157	3.90038		0.977451	1.31326	-0.386195	0.971115	-0.38039	5.74842	-0.433453	-0.633676	-0.623086	-1.56695	0.101658	0.000412239	0.672541	0.80887	1.07745	-0.566515	-0.679574	0.211294	-0.0909555	-1.22199	-0.504401	-0.502199	-2.33157	-0.825226	-0.686865	-1.27235	-0.0273864	1.63166	-0.102395	-0.846473	-2.33157	-0.70695	-1.25876
X - 15678		200			37927	LC/MS (+)	1742	249.054				-0.17614	0.74019	-2.47474	1.67197		0.799174	1.02039	0.930597	0.683184	-1.84685	6.70646	-0.436186	-0.22108	0.374487	0.306864	2.09204	-0.238835	0.278591	0.237966	0.377057	-0.719011	-0.299962	-0.35217	0.546901	-0.548307	-1.10511	0.463294	0.237966	1.61063	1.14067	0.168481	0.254082	1.30298	-0.199423	-0.172904	-1.71694	-2.01988	-0.0592698
5alpha-androstan-3alpha,17beta-diol disulfate	1620	51	Lipid	Steroid	37184	LC/MS (-)	4240	225.07				-2.40335	1.09067	-0.439189	3.27513		-0.439189	-0.439189	-0.439189	-0.439189	2.20356	-0.439189	-0.439189	-0.439189	-0.439189	-0.439189	3.60875	2.27001	-0.439189	-0.439189	-0.439189	-0.439189	-0.439189	-0.439189	2.08707	-0.439189	0.782715	0.938388	-0.439189	-0.166593	-0.439189	-0.439189	-0.439189	-0.439189	-0.439189	-0.439189	-0.439189	-0.439189	-0.439189
X - 12261		47			33683	LC/MS (-)	1850	258.007				-1.0376	0.841823	-0.440496	4.29875		2.22185	-0.440496	-0.440496	2.05904	-0.440496	-0.440496	-0.440496	-0.440496	-0.440496	-0.440496	-0.440496	-0.440496	-0.440496	-0.440496	-0.440496	3.75118	-0.440496	0.181927	-0.440496	-0.440496	-0.440496	-0.440496	-0.440496	-0.440496	-0.440496	-0.440496	-0.440496	-0.440496	1.36567	1.23256	-0.440496	-0.440496	1.06663
3-(N-acetyl-L-cystein-S-yl) acetaminophen*	2773	26	Xenobiotics	Drug	18299	LC/MS (+)	2622	313.085	52372-86-8	83967		-5.1863	2.19348	-0.44075	3.30699		-0.44075	-0.44075	-0.44075	-0.44075	-0.44075	2.61923	-0.44075	-0.44075	-0.44075	2.76718	-0.44075	-0.44075	-0.44075	-0.44075	-0.44075	-0.44075	-0.44075	-0.44075	-0.44075	-0.44075	-0.44075	-0.44075	-0.44075	-0.44075	-0.44075	-0.44075	-0.44075	-0.44075	-0.44075	-0.44075	-0.44075	2.52996	-0.44075
phenol sulfate	120	200	Amino Acid	Phenylalanine and Tyrosine Metabolism	32553	LC/MS (-)	2150	172.991	937-34-8	74426	C02180	-0.0915724	1.09892	-2.42136	1.99115	HMDB60015	1.63002	0.373136	-2.00245	0.565836	1.91781	-1.07456	-0.440825	0.831442	1.04897	0.900808	0.697966	2.51981	-0.380806	-0.357037	0.38721	0.445844	-0.230676	0.159171	-2.58569	0.328794	0.0833298	-1.58851	-1.04015	-3.17643	-0.0125846	-0.0757143	-0.0135665	0.466976	-0.212164	0.36053	-0.5022	0.173974	0.189515
5alpha-androstan-3beta,17alpha-diol disulfate	1619	61	Lipid	Steroid	37187	LC/MS (-)	4207	225.07				-2.86531	1.27324	-0.440869	4.7145		-0.440869	-0.440869	-0.440869	-0.440869	1.79314	-0.440869	-0.440869	-0.440869	-0.440869	-0.440869	1.78764	3.12925	-0.440869	-0.440869	-0.440869	0.772953	-0.440869	-0.440869	-0.440869	1.97912	2.25041	2.40978	-0.440869	-0.440869	2.09054	-0.440869	-0.440869	-0.440869	2.25041	-0.440869	-0.440869	-0.440869	-0.440869
ibuprofen	2780	29	Xenobiotics	Drug	17799	LC/MS (-)	4951	205.123	15687-27-1	3672	D00126	-3.94305	2.04511	-0.441586	4.36282	HMDB01925	-0.441586	-0.441586	-0.441586	-0.441586	-0.441586	4.37302	-0.441586	-0.441586	-0.441586	-0.441586	-0.441586	-0.441586	-0.441586	-0.441586	-0.441586	-0.441586	-0.441586	-0.441586	-0.441586	-0.441586	-0.441586	-0.441586	-0.441586	-0.441586	-0.441586	1.62155	-0.441586	-0.441586	-0.441586	-0.441586	1.98764	5.28969	-0.441586
cystine	287	65	Amino Acid	Methionine, Cysteine, SAM and Taurine Metabolism	39512	GC/MS	2015.3	145.9	56-89-3	67678	C00491	-1.25696	0.631892	-0.442042	3.65439	HMDB00192	-0.442042	-0.442042	-0.442042	-0.442042	2.38101	9.70299	-0.442042	-0.442042	1.02133	-0.442042	0.215823	1.06114	2.08717	-0.442042	2.91827	-0.442042	-0.442042	2.35983	2.58201	2.17155	-0.442042	-0.442042	-0.442042	3.33848	1.27757	-0.442042	1.2879	-0.442042	1.23122	-0.442042	-0.442042	1.64527	-0.442042
X - 11261		200			32578	LC/MS (+)	3600	286.202				0.100139	1.05792	-2.33821	2.03338		-0.018938	-0.532781	1.76013	0.279887	1.26621	1.18363	-0.443025	0.815284	0.15663	-0.197876	0.834033	2.24396	-0.749278	-1.63145	-1.68855	-1.49045	0.0862932	-1.35438	-0.094656	0.0567766	0.526106	-0.39852	-0.484659	0.509653	-0.234731	-0.094656	-0.829564	0.347586	-0.0610038	0.570498	-0.094656	0.360648	-0.129523
X - 12195		45			33616	LC/MS (-)	3369	333.007				-1.85263	1.3077	-0.443447	5.02332		-0.443447	-0.443447	-0.443447	1.84824	-0.443447	-0.443447	-0.443447	-0.443447	-0.443447	-0.443447	1.2267	1.93106	-0.443447	1.21677	2.05981	-0.443447	2.29257	-0.443447	-0.443447	-0.443447	-0.443447	-0.443447	-0.443447	1.14159	-0.443447	-0.443447	-0.443447	-0.443447	-0.443447	-0.443447	-0.443447	-0.443447	-0.443447
X - 13737		200			35547	LC/MS (+)	923	129.102				0.057938	0.569955	-1.85108	3.35973		-0.0909641	-0.205419	0.0594237	-0.877991	0.00818404	5.23986	-0.446639	-1.05135	0.326214	0.552198	0.868071	2.33924	-0.845502	-1.11242	0.513559	-0.738221	-0.310895	0.606447	-1.12701	-1.39793	-1.13959	-0.135491	-2.75193	0.0339167	-1.58826	-0.582891	-0.59935	-1.07172	-0.589098	0.266197	-0.0702893	0.220405	-0.516784
erythronate*	909	200	Carbohydrate	Aminosugar Metabolism	33477	GC/MS	1546.9	292.1	88759-55-1	2781043		0.049002	0.525613	-2.14215	1.75237	HMDB00613	0.538951	-0.421896	0.0579255	-0.705147	-0.120174	4.85156	-0.447524	-0.618907	-0.508188	-0.563739	-0.465669	3.0311	-0.0932284	0.364523	1.8021	0.424014	0.908047	0.168483	-0.253668	1.02273	0.301926	-0.155088	-3.61775	-0.596323	-0.438526	-0.303296	-1.07197	-1.10952	-1.23196	0.652009	1.74167	1.67638	-0.179261
sebacate (decanedioate)	1067	183	Lipid	Fatty Acid, Dicarboxylate	32398	LC/MS (-)	1778	201.113	111-20-6	5192	C08277	0.232046	1.74487	-1.23441	3.07864	HMDB00792	-0.646673	0.729522	0.336318	-0.705901	-1.01159	-0.102072	-0.44915	-0.0414466	-0.614586	-0.296465	-1.23441	-1.23441	-0.686841	-0.314081	-0.48436	-0.919728	-0.744749	0.409854	0.0125142	-0.479935	-1.08849	0.348466	-1.16346	0.364463	-0.83095	-0.648919	0.651585	0.937548	0.179785	0.213962	-0.150035	-0.215577	-0.441284
X - 15484		200			37732	LC/MS (+)	2506	271.105				-0.216167	0.552171	-3.68287	2.86747		0.981882	0.0933316	1.45366	0.715716	-0.197857	7.59835	-0.449202	-0.621595	0.589895	0.391486	0.552427	0.117181	-0.300353	1.28939	-0.0500717	-0.268185	1.32406	-1.50695	0.920807	0.558564	-0.300223	-0.322606	-1.9439	0.345626	1.74396	1.41386	0.0466242	1.02698	1.13567	-0.353011	-1.40003	-2.27961	0.879595
X - 18898		50			42283	LC/MS (-)	3603.6	583.257				-0.628237	0.724493	-0.449336	4.28168		-0.449336	-0.449336	0.794796	-0.449336	-0.449336	-0.449336	-0.449336	-0.449336	-0.449336	-0.449336	-0.449336	-0.449336	-0.449336	-0.449336	-0.449336	-0.449336	-0.449336	-0.449336	-0.449336	-0.449336	-0.449336	-0.449336	-0.449336	-0.449336	-0.449336	-0.449336	-0.179141	-0.449336	0.867141	-0.449336	1.25521	-0.449336	-0.449336
I-urobilinogen	2325	50	Cofactors and Vitamins	Hemoglobin and Porphyrin Metabolism	32426	LC/MS (-)	4181	591.319	14684-37-8	26818	C05790	-1.30826	0.984275	-0.452504	4.22227	HMDB04157	0.600763	-0.452504	1.71044	-0.452504	-0.452504	-0.452504	-0.452504	-0.452504	1.32916	-0.452504	1.32916	1.37078	-0.452504	0.644719	-0.452504	-0.452504	-0.452504	0.812435	-0.452504	-0.452504	-0.452504	-0.452504	-0.452504	-0.452504	-0.452504	-0.452504	-0.0654691	2.22542	-0.452504	-0.452504	-0.452504	-0.452504	-0.452504
1-docosahexaenoylglycerophosphoethanolamine*	1402	200	Lipid	Lysolipid	44633	LC/MS (-)	5650	524.278				0.0717467	0.879094	-1.5549	2.92503		0.608042	1.02561	0.0024258	-0.854126	-0.441711	-0.0318053	-0.452589	-0.142368	-0.764973	-0.00396997	-1.0747	-0.642587	-2.35652	0.133594	-1.67408	-1.07941	-0.932695	-3.30833	0.626485	-0.128858	0.0130252	-0.730769	-2.81887	-1.1633	0.460982	-0.382688	-1.29548	-0.163735	0.13421	-0.658524	-0.119826	-1.0568	-1.01908
ranitidine	2942	44	Xenobiotics	Drug	38595	LC/MS (+)	1967	315.149	66357-59-3	3001055	D00422	-4.05605	2.63929	-0.456218	4.97452	HMDB01930	-0.456218	-0.456218	-0.456218	-0.456218	-0.456218	-0.456218	-0.456218	0.966176	-0.456218	-0.456218	-0.456218	-0.456218	-0.456218	-0.456218	-0.456218	-0.456218	-0.456218	-0.456218	-0.456218	-0.456218	0.552854	1.46252	-0.456218	2.03314	-0.456218	-0.456218	-0.456218	-0.456218	-0.456218	-0.456218	-0.456218	-0.456218	-0.456218
X - 12306		57			33728	LC/MS (-)	2364	247.028				-0.992192	0.544581	-0.456743	3.96213		0.543009	-0.456743	-0.456743	-0.456743	-0.456743	-0.456743	-0.456743	1.80905	-0.456743	-0.456743	-0.456743	-0.456743	-0.456743	-0.456743	-0.456743	2.17312	-0.456743	-0.456743	-0.456743	-0.456743	-0.456743	-0.456743	3.24574	-0.456743	-0.456743	-0.456743	-0.456743	-0.456743	-0.456743	4.56076	-0.456743	-0.456743	-0.456743
X - 17692		43			40789	LC/MS (-)	3071.9	370.096				-1.19437	1.19138	-0.459432	3.93628		0.551542	-0.459432	-0.459432	-0.459432	-0.459432	-0.459432	-0.459432	1.62327	-0.459432	-0.459432	-0.459432	1.17054	2.27945	0.10916	-0.459432	1.79637	-0.459432	-0.459432	-0.459432	-0.459432	0.271476	2.15102	-0.459432	-0.459432	-0.459432	-0.459432	-0.459432	-0.459432	-0.459432	1.18327	-0.459432	0.00253534	-0.459432
X - 12293		50			33715	LC/MS (-)	1626	258.044				-1.89269	1.32159	-0.460558	3.74882		0.840025	-0.460558	-0.460558	-0.460558	-0.460558	-0.460558	-0.460558	-0.460558	-0.460558	-0.460558	-0.460558	-0.460558	1.43213	4.62036	-0.460558	-0.460558	-0.460558	1.13902	-0.460558	-0.460558	-0.460558	2.11833	-0.460558	-0.460558	-0.460558	-0.460558	-0.460558	-0.460558	0.00256239	-0.460558	-0.460558	-0.460558	-0.460558
X - 14411		168			36337	LC/MS (-)	3078	261.125				-0.357255	1.10853	-1.45625	2.44259		0.208037	0.801361	-1.45625	0.0705739	1.36224	-1.45625	-0.460709	-0.296019	0.674333	0.256152	1.40326	2.89001	0.384447	0.574164	-0.700907	0.572851	-1.45625	0.228812	-1.45625	0.322277	0.0624587	0.203782	-1.45625	-1.45625	-0.316705	-0.195935	-1.45625	-1.45625	-0.0396638	-0.486153	-0.498951	-0.403181	-1.45625
X - 19448		53			42924	LC/MS (-)	3347.9	207.066				-0.428205	0.75787	-0.469734	5.1022		1.07919	-0.469734	-0.469734	-0.469734	0.035323	1.53712	-0.469734	-0.469734	-0.469734	-0.469734	-0.469734	-0.469734	-0.469734	-0.469734	1.11944	0.770098	-0.469734	-0.469734	-0.469734	-0.469734	-0.469734	-0.469734	0.696458	-0.469734	-0.469734	1.48226	-0.469734	-0.469734	-0.469734	0.329738	-0.469734	-0.469734	0.590027
ascorbate (Vitamin C)	2285	90	Cofactors and Vitamins	Ascorbate and Aldarate Metabolism	1640	GC/MS	1850.1	332.1	134-03-2		C00072	-3.07293	1.16512	-0.46992	4.16383	HMDB00044	-0.46992	2.17876	-0.46992	3.9458	2.19631	-0.46992	-0.46992	-0.46992	-0.46992	-0.46992	5.00598	-0.46992	2.63745	4.52962	-0.46992	-0.46992	3.84799	-0.46992	1.76027	-0.46992	-0.46992	-0.46992	1.5877	0.219353	4.13999	1.90418	2.63745	3.17242	3.864	-0.46992	-0.46992	-0.46992	-0.46992
X - 15192		200			37333	LC/MS (+)	674	188.176				0.145705	0.637026	-1.77792	2.64758		-0.228727	-0.566901	0.611626	-3.16562	0.0583142	1.61873	-0.469936	-0.421173	-0.627666	-1.27273	-0.0499703	0.585612	-0.471343	-0.180161	-0.264821	-1.78517	-0.205176	0.342175	0.593475	-1.17666	-0.218304	-1.22765	-0.560864	0.664635	-1.01408	0.0259665	-0.390515	-1.02253	-1.32224	-0.28211	-0.735773	-0.983776	-0.901463
4-acetamidophenol	2775	28	Xenobiotics	Drug	12032	LC/MS (+)	2238	152.071	103-90-2	1983	C06804	-4.88499	2.39992	-0.471022	3.12518	HMDB01859	-0.471022	-0.471022	-0.471022	-0.471022	-0.471022	1.92756	-0.471022	-0.471022	0.951301	2.57097	-0.471022	-0.471022	-0.471022	-0.471022	-0.471022	-0.471022	-0.471022	-0.471022	-0.471022	-0.471022	-0.471022	-0.471022	-0.471022	-0.471022	-0.471022	-0.471022	-0.471022	-0.471022	-0.471022	-0.471022	-0.471022	2.45328	-0.471022
X - 14662		143			36589	LC/MS (-)	4327	263.628				-0.855355	1.6983	-1.08382	2.7608		1.60545	0.297444	0.501118	0.754238	0.496295	-1.08382	-0.475754	-0.215426	0.238885	0.531548	-0.0522482	-1.08382	-0.118014	-1.08382	0.687366	0.56892	-1.08382	-0.240577	0.153824	-0.522928	-0.328728	0.895824	-1.08382	0.282515	-0.503703	-0.718678	-1.08382	1.05845	-0.776008	-1.08382	-0.0896541	0.050745	0.047333
X - 17447		60			40276	LC/MS (-)	4618.8	303.145				-1.21962	2.41816	-0.475929	4.78823		-0.475929	-0.153264	-0.150527	-0.475929	-0.475929	0.98029	-0.475929	-0.475929	-0.475929	-0.475929	-0.475929	-0.475929	-0.475929	0.679629	-0.475929	-0.475929	-0.475929	-0.475929	-0.475929	0.246515	-0.475929	-0.475929	-0.475929	-0.475929	-0.475929	-0.475929	-0.475929	-0.475929	-0.475929	-0.475929	-0.475929	-0.475929	-0.475929
X - 15220		55			37362	LC/MS (-)	2632	274.112				-1.40178	1.01659	-0.47607	4.13454		-0.47607	-0.47607	-0.47607	0.879275	-0.47607	-0.47607	-0.47607	-0.47607	-0.47607	-0.47607	-0.47607	-0.47607	-0.47607	0.256742	-0.47607	-0.47607	-0.47607	-0.47607	-0.47607	-0.47607	-0.47607	-0.47607	1.25188	-0.47607	-0.47607	0.252668	-0.47607	-0.47607	-0.47607	-0.47607	-0.47607	-0.47607	-0.47607
isoleucylthreonine	521	39	Peptide	Dipeptide	42968	LC/MS (-)	2250	231.135				-2.44807	1.34124	-0.476809	3.61814		-0.476809	-0.476809	-0.476809	2.35711	-0.476809	-0.476809	-0.476809	-0.476809	-0.476809	-0.476809	-0.476809	2.34709	3.67318	-0.476809	-0.476809	0.324663	-0.476809	-0.476809	-0.476809	-0.476809	2.46594	-0.476809	-0.476809	-0.476809	-0.476809	-0.476809	1.82964	-0.476809	-0.476809	-0.476809	0.964358	-0.476809	-0.476809
X - 18913		200			42298	LC/MS (-)	4550.4	185.119				0.0806516	1.28037	-2.30021	1.89574		1.38309	-0.0370104	0.348857	1.01968	-0.15739	0.835325	-0.477786	1.01834	0.259322	-0.0629906	-1.04849	0.326084	-1.01774	1.04315	0.0906885	-0.613457	-0.623758	-1.32656	-0.476092	-0.248945	-0.699887	-0.269181	-1.04881	-0.727362	-1.10569	-0.631369	0.175982	0.224728	-0.886014	0.467418	-0.904482	-0.999529	-0.310579
phenylalanylalanine	578	176	Peptide	Dipeptide	41374	LC/MS (+)	2047.6	237.123	3918-87-4	6993123;5488196		-0.155938	1.40089	-1.66177	2.81801		1.0188	-0.206725	-0.747508	1.64351	-0.336309	-1.66177	-0.478362	-0.175489	-0.247812	-0.34602	0.101422	2.19245	2.58371	0.493907	-0.619181	-0.0286914	-1.66177	0.346081	0.685769	0.568705	1.9346	-0.213978	-1.66177	0.316157	1.27671	0.388803	1.98019	-0.196407	-1.12842	-0.578274	-1.18446	0.0453289	-1.11175
X - 18921		200			42306	LC/MS (-)	4887	193.123				-0.0674461	1.23156	-2.60536	1.77587		-0.703168	-0.0940564	1.85844	-0.75838	0.755841	1.75605	-0.484511	-0.211433	0.614527	0.381776	-0.0400615	0.551318	-0.762378	-0.64819	-0.111778	-1.23345	0.30904	-0.517948	-1.00567	0.0547647	0.0547647	-0.0437802	-0.414724	-1.08865	-0.503115	0.990356	0.408555	-0.0351296	-0.210941	1.61634	0.942928	0.746508	1.29664
X - 15672		52			37921	LC/MS (+)	1911	340.102				-1.45219	0.855705	-0.486052	4.46352		3.43836	-0.486052	-0.486052	-0.486052	-0.486052	-0.486052	-0.486052	-0.486052	-0.486052	-0.486052	1.93861	-0.486052	-0.486052	-0.486052	-0.486052	4.11173	-0.486052	2.79125	-0.486052	-0.486052	-0.486052	-0.486052	-0.486052	-0.486052	-0.486052	0.0577186	-0.486052	-0.486052	-0.486052	0.341133	0.0970392	-0.486052	1.73229
X - 17765		73			40867	LC/MS (-)	4596.2	489.271				-1.24709	1.00463	-0.489419	4.90203		-0.489419	-0.489419	-0.489419	1.67003	-0.489419	-0.489419	-0.489419	1.28617	-0.489419	-0.489419	-0.489419	-0.489419	-0.489419	1.44704	-0.489419	-0.489419	-0.489419	1.57169	3.71298	-0.489419	1.75115	3.84763	-0.489419	1.79967	-0.489419	-0.489419	1.19508	0.579171	-0.489419	-0.489419	-0.489419	-0.489419	0.629334
X - 17676		41			40773	LC/MS (-)	1509.5	167.046				-0.698201	0.357096	-0.490723	2.91127		-0.490723	-0.490723	-0.490723	2.4093	4.61338	-0.490723	-0.490723	-0.490723	-0.490723	-0.490723	-0.490723	2.64558	1.4679	-0.490723	-0.490723	-0.490723	-0.490723	-0.490723	-0.490723	-0.490723	-0.490723	-0.490723	-0.490723	-0.490723	-0.490723	-0.490723	-0.490723	-0.490723	-0.490723	-0.490723	-0.490723	-0.490723	-0.490723
X - 14318		200			36244	LC/MS (+)	2509	247.129				0.268494	0.950952	-1.95621	4.52401		-0.157412	0.198642	-0.57988	0.976413	-0.485775	0.64011	-0.49196	-0.510881	-0.443267	-0.80763	-0.143705	1.64244	0.102781	-0.551193	-0.485148	-0.557011	-1.10895	0.0293728	-0.690906	-0.38803	-0.250841	-0.654802	-1.75769	-0.176514	-0.972747	-1.21931	-0.563703	0.925665	-1.23084	-0.785785	-1.7646	-1.21271	-0.537005
X - 17351		48			40159	LC/MS (-)	3391.8	243.078				-1.73856	0.963328	-0.494063	2.99531		-0.494063	-0.494063	-0.494063	-0.494063	-0.494063	-0.494063	-0.494063	1.21776	-0.494063	1.85332	-0.494063	5.07393	-0.494063	-0.494063	-0.494063	-0.494063	-0.494063	-0.494063	-0.494063	-0.494063	-0.494063	-0.494063	2.37298	-0.494063	-0.494063	-0.494063	-0.494063	-0.494063	-0.494063	-0.494063	-0.494063	-0.494063	-0.494063
X - 16087		90			38530	LC/MS (-)	4164	443.155				-1.12542	0.64947	-0.497014	3.32379		2.25365	-0.497014	-0.497014	-0.497014	1.21557	-0.497014	-0.497014	-0.497014	0.775569	-0.308521	0.581189	5.08252	-0.497014	-0.497014	-0.497014	0.798393	-0.497014	1.91606	4.21683	2.50654	3.44413	3.71317	0.909462	2.98114	1.5453	-0.497014	-0.497014	-0.497014	-0.497014	1.19601	0.888982	-0.497014	1.21936
alanylleucine	396	144	Peptide	Dipeptide	37093	LC/MS (+)	2150	203.139	1638-60-4	259583		-0.531305	2.02493	-1.13034	3.21467		-0.261876	-1.13034	-0.83548	1.84867	0.0108822	0.146933	-0.497457	0.465678	-0.4468	-1.13034	-1.13034	2.67217	1.86888	1.41073	-1.13034	0.136986	-0.990919	0.251306	0.262382	0.473303	1.18522	0.111899	0.451848	0.0354398	-0.542678	-0.382378	2.26432	-1.13034	-1.13034	-1.13034	0.549666	0.831231	-0.181555
X - 17761		128			40863	LC/MS (+)	4910.6	274.183				-0.631395	1.32312	-1.26946	2.00557		0.242606	1.03631	1.40497	-1.26946	0.178351	1.61728	-0.49807	-0.914416	0.468516	1.18528	0.793628	1.22223	0.71134	-1.26946	-1.26946	-1.26946	-1.26946	0.581214	-1.26946	-0.682379	-1.26946	-1.26946	-1.26946	-1.26946	-1.26946	0.96102	0.436224	-1.26946	-0.379544	1.1537	1.42813	1.44642	0.0584795
2-methoxyacetaminophen sulfate*	2771	32	Xenobiotics	Drug	33178	LC/MS (-)	1977	260.023				-4.46395	2.50344	-0.498241	3.54811		-0.498241	-0.498241	-0.498241	-0.498241	-0.498241	1.68757	-0.498241	-0.498241	0.206231	2.59874	-0.498241	-0.498241	-0.498241	-0.498241	-0.498241	-0.498241	-0.498241	-0.498241	-0.498241	-0.498241	-0.498241	-0.498241	-0.498241	-0.498241	-0.498241	-0.498241	-0.498241	-0.498241	-0.498241	-0.498241	-0.498241	1.86365	-0.498241
X - 14445		200			36371	LC/MS (+)	3235	243.134				0.146591	1.08316	-1.98831	3.06133		1.04118	1.04622	0.00786194	0.620401	-1.24021	4.08161	-0.498336	-0.697343	-0.918069	-0.317744	-0.113814	1.93933	1.09183	1.40377	-0.0432569	-0.53082	-1.30195	-0.785716	0.294872	0.0129836	2.04636	-0.303607	-1.49458	0.563483	-0.862317	-0.581731	1.8659	-1.15314	-0.48634	-0.0672585	-0.425755	0.173517	-0.584888
X - 12015		71			33361	LC/MS (-)	1318	216.088				-1.0121	1.09442	-0.502173	3.73858		-0.502173	-0.502173	-0.502173	-0.291236	0.975985	0.318123	-0.502173	-0.502173	-0.502173	-0.502173	1.18551	-0.502173	-0.502173	-0.502173	-0.502173	-0.502173	-0.502173	1.9177	0.159556	-0.502173	0.738985	-0.502173	-0.502173	0.485138	-0.502173	-0.502173	-0.502173	0.14729	-0.502173	-0.502173	0.285172	-0.502173	-0.502173
X - 12704		51			34314	LC/MS (-)	1252	274.003				-2.02347	1.19905	-0.502528	2.73767		-0.502528	-0.502528	-0.502528	-0.502528	-0.502528	-0.502528	-0.502528	1.18293	-0.502528	-0.502528	-0.502528	-0.502528	-0.502528	2.12791	-0.502528	1.92151	-0.502528	2.45444	-0.502528	1.42596	2.95816	1.68756	1.02443	-0.502528	1.95141	-0.502528	-0.502528	-0.502528	-0.502528	-0.502528	-0.502528	-0.502528	-0.502528
X - 12879		86			34563	LC/MS (-)	1124	147.066				-0.725949	1.26745	-0.503977	4.58664		0.562942	-0.503977	-0.503977	1.56405	-0.503977	-0.503977	-0.503977	-0.503977	-0.503977	-0.503977	-0.503977	-0.503977	0.331336	-0.503977	2.77604	0.536613	-0.503977	0.216424	0.912747	-0.209795	-0.159745	0.263552	-0.503977	0.388791	0.572763	-0.503977	-0.503977	0.893086	-0.503977	-0.503977	-0.503977	-0.503977	2.91999
X - 15863		199			38212	LC/MS (+)	1470	235.119				0.315841	1.14456	-1.44115	6.37499		0.0377382	-0.0574603	-0.0973645	-1.09416	-0.931994	2.22949	-0.504038	-0.614271	-1.09761	-0.225983	-0.674418	-0.100146	0.952201	-0.384831	0.671485	-0.0917474	-1.73845	-0.450279	-1.92286	-0.524334	-0.413866	-0.873485	-1.8927	-1.92286	-1.7232	-0.787769	-0.623272	-0.16056	-0.400099	-0.227697	0.666247	0.820248	-0.334035
threonylproline	640	64	Peptide	Dipeptide	42005	LC/MS (-)	1492	215.104	281670-51-7			-0.887184	0.571798	-0.5051	3.20203		1.46132	-0.4884	-0.5051	-0.5051	-0.5051	-0.5051	-0.5051	-0.5051	-0.5051	-0.5051	-0.5051	4.88268	-0.5051	-0.5051	-0.5051	-0.5051	-0.5051	-0.5051	-0.5051	-0.5051	-0.5051	1.47963	-0.5051	-0.5051	-0.5051	-0.5051	-0.5051	-0.5051	-0.5051	0.177215	-0.5051	-0.5051	-0.5051
hexadecanedioate (C16)	1072	200	Lipid	Fatty Acid, Dicarboxylate	35678	LC/MS (-)	4650	285.207	505-54-4	10459	C19615	0.237958	0.938195	-1.43528	6.25299	HMDB00672	-0.41215	1.29002	1.37263	-0.253634	-0.877004	0.290326	-0.505451	-0.666364	-0.578804	-0.0292256	-0.812202	0.14249	-0.551467	-0.684746	-0.922203	-0.374271	-0.797926	-0.462576	0.708371	-0.373948	-0.468597	-0.68008	-1.59261	0.199929	-0.692828	0.21364	-0.205908	-0.24774	0.289397	-0.00713993	0.858125	1.09892	-1.03282
X - 12027		41			33378	LC/MS (-)	2730	242.012				-0.677597	0.787003	-0.505989	4.20994		-0.505989	3.22603	-0.505989	-0.239233	-0.505989	-0.505989	-0.505989	-0.505989	-0.505989	-0.505989	-0.505989	-0.505989	2.33589	-0.505989	-0.505989	2.05901	-0.505989	-0.505989	2.01219	-0.344285	-0.505989	-0.505989	-0.505989	2.18637	-0.505989	2.14727	-0.505989	-0.505989	0.805069	-0.505989	-0.505989	-0.505989	-0.505989
3-(3-hydroxyphenyl)propionate	164	73	Amino Acid	Phenylalanine and Tyrosine Metabolism	35635	LC/MS (-)	2000	165.056	621-54-5	91	C11457	-1.02995	0.839226	-0.638943	2.86546	HMDB00375	-0.638943	0.733274	-0.638943	-0.638943	1.75727	-0.638943	-0.508864	1.05548	-0.638943	0.945306	-0.638943	-0.638943	-0.638943	2.38509	-0.638943	-0.638943	-0.638943	3.68464	-0.638943	0.784079	1.23786	1.58813	1.11734	-0.638943	0.814438	0.782841	1.05056	-0.638943	-0.638943	0.156162	-0.638943	-0.638943	-0.638943
X - 18888		64			42273	LC/MS (-)	2539.8	267.124				-1.06983	0.924264	-0.509984	4.56005		-0.509984	-0.509984	1.18397	-0.509984	-0.509984	1.25	-0.509984	-0.509984	-0.509984	-0.509984	-0.509984	-0.509984	-0.509984	-0.509984	-0.509984	-0.509984	-0.509984	-0.509984	1.36826	-0.509984	-0.509984	1.2804	-0.509984	0.588077	-0.509984	-0.509984	0.683517	0.699504	-0.509984	0.392308	-0.17131	0.654837	-0.509984
X - 20354		48			44949	LC/MS (+)	1548.4	439.179				-3.93572	2.46327	-0.511697	3.88718		2.41753	-0.511697	-0.511697	-0.511697	-0.511697	-0.511697	-0.511697	3.11551	-0.511697	-0.511697	-0.511697	-0.511697	3.18098	1.92131	1.80622	-0.511697	-0.511697	-0.511697	-0.511697	-0.511697	1.36539	0.202237	-0.511697	-0.511697	2.72967	-0.511697	-0.511697	-0.511697	-0.511697	-0.511697	0.804725	-0.511697	-0.511697
N-acetylphenylalanine	94	174	Amino Acid	Phenylalanine and Tyrosine Metabolism	33950	LC/MS (+)	3563	208.097	2018-61-3	74839	C03519	-0.234736	0.80661	-1.35918	3.42483	HMDB00512	0.67054	1.29592	-0.437052	-0.704117	-0.918366	2.54662	-0.5119	-1.26798	-0.198725	-1.35918	0.543827	2.21583	-1.35918	0.438489	-0.365717	0.832813	-0.896891	0.608409	0.0498362	-1.35918	-0.224205	-1.35918	-0.691377	0.561697	-1.35918	-1.35918	0.860047	0.858292	-0.170826	0.165647	0.203175	1.42892	-0.605194
X - 18935		54			42322	LC/MS (-)	1932.1	227.997				-1.26816	0.807212	-0.513842	3.01844		0.713732	-0.513842	-0.513842	-0.513842	-0.513842	-0.513842	-0.513842	-0.513842	-0.513842	-0.513842	-0.513842	-0.513842	-0.513842	-0.513842	-0.513842	2.69101	-0.513842	1.42062	-0.513842	3.94239	-0.513842	1.47633	-0.513842	0.693303	2.46665	-0.513842	-0.513842	-0.513842	-0.513842	-0.513842	-0.513842	-0.513842	2.34212
X - 18241		54			41345	LC/MS (-)	2459.2	240.981				-1.46132	1.20062	-0.514903	4.14801		-0.514903	-0.514903	0.711641	-0.514903	-0.514903	-0.514903	-0.514903	0.181434	-0.514903	-0.514903	1.42483	-0.514903	-0.514903	1.12491	2.62897	1.58347	-0.514903	-0.514903	-0.514903	-0.514903	-0.514903	-0.514903	-0.514903	-0.514903	1.07295	-0.514903	-0.514903	2.4915	-0.514903	-0.508005	-0.514903	-0.514903	-0.514903
X - 17715		155			40815	LC/MS (+)	2364.4	330.081				-0.575989	1.12447	-1.43558	2.73842		0.202682	0.627287	-1.43558	0.832995	-0.681033	1.22054	-0.515018	-1.43558	-1.43558	-0.224342	0.841475	2.39867	-1.43558	-1.43558	0.291391	-1.43558	-0.0984628	1.3362	1.7243	-1.43558	-0.368561	-0.829098	-0.549689	0.412632	-1.43558	-1.43558	-1.43558	0.258722	-1.43558	-0.891342	-1.43558	-0.14009	-1.43558
O-sulfo-L-tyrosine	3020	200	Xenobiotics	Chemical	45413	LC/MS (-)	1006.1	260.023		514186		0.0201668	0.501461	-2.42959	2.72606		0.0850566	-0.13905	0.145032	-0.289594	1.69302	2.20832	-0.51635	0.234445	0.334963	0.242318	1.66431	5.02947	-0.448904	0.190471	0.268225	-0.387802	-0.0402161	0.627466	-0.085293	-0.274814	-0.0966074	-1.28151	-2.78315	-0.956405	-0.512787	0.0644379	-0.730454	-1.30605	-1.15502	1.42828	-0.784647	-1.06925	-1.0193
X - 15605		154			37854	LC/MS (-)	3119	270.054				-0.219373	0.569713	-1.07698	2.79473		0.273524	1.4713	0.683398	0.0808656	-1.07698	4.52293	-0.517566	2.09662	-1.07698	0.795527	0.45275	-0.861378	1.16598	0.918734	1.35939	-0.146969	2.861	-0.993749	1.82591	0.665952	1.28287	0.0241525	5.04177	1.94191	0.813761	-0.451803	-1.07698	-1.07698	0.116451	1.30561	-0.142069	-0.419143	0.288529
N-oleoyltaurine	1297	191	Lipid	Endocannabinoid	39732	LC/MS (-)	5599.9	388.253	52514-04-2	6437033		-0.0623546	1.24983	-2.0007	1.67394		1.04947	0.623741	1.84483	-1.17804	0.516655	0.069224	-0.518958	-0.627838	-0.958554	-2.0007	-1.08436	0.914151	-1.10513	-1.37707	-1.01382	-1.23641	0.795025	-0.928193	0.247933	-0.111042	-0.609211	-1.51836	0.150201	-0.669045	0.168425	1.6836	1.04942	0.749602	-2.0007	1.07164	0.791366	1.73629	0.868009
N-acetyl-aspartyl-glutamate (NAAG)	40	200	Amino Acid	Glutamate Metabolism	35665	LC/MS (+)	1563	305.098	3106-85-2	5255	C12270	0.158235	0.995972	-2.18001	2.20991	HMDB01067	-0.0524553	0.760531	1.43985	-0.0268057	-1.39793	0.0625132	-0.519095	-0.564021	-0.199647	-0.82105	-1.33104	0.982881	-0.0250005	0.67429	1.13526	-1.86623	1.04099	-0.158874	1.41736	-1.56221	-0.135826	-2.2813	-0.473477	1.1267	-1.82684	-0.544754	0.724285	0.642921	-0.201278	0.901046	-1.12161	0.117341	-0.129732
X - 18909		54			42294	LC/MS (-)	4210.2	221.084				-2.91409	2.56098	-0.519277	3.10597		-0.519277	-0.519277	1.13788	-0.519277	-0.519277	1.41254	-0.519277	-0.519277	-0.519277	-0.519277	-0.519277	-0.519277	-0.0491602	-0.519277	-0.519277	-0.519277	-0.519277	-0.519277	2.16428	-0.519277	-0.519277	0.638848	-0.519277	1.49751	-0.519277	-0.519277	-0.519277	-0.519277	-0.519277	1.03643	-0.519277	-0.519277	-0.519277
2-hydroxyacetaminophen sulfate*	2770	37	Xenobiotics	Drug	33173	LC/MS (-)	1703	246.008				-4.37564	2.98433	-0.51954	2.83043		-0.51954	-0.51954	-0.51954	-0.51954	-0.51954	1.37609	-0.51954	-0.51954	0.265574	2.32265	-0.51954	-0.51954	-0.51954	-0.51954	-0.51954	-0.51954	-0.51954	-0.51954	-0.51954	-0.51954	-0.130328	-0.51954	-0.51954	-0.51954	-0.51954	-0.51954	-0.51954	-0.51954	-0.51954	-0.51954	-0.51954	1.63133	-0.51954
o-cresol sulfate	128	47	Amino Acid	Phenylalanine and Tyrosine Metabolism	36845	LC/MS (-)	2821	187.007		11615528		-1.12213	1.15063	-0.52101	3.37356		-0.52101	-0.52101	-0.52101	-0.52101	-0.52101	0.320784	-0.52101	-0.52101	-0.52101	-0.52101	-0.52101	3.01894	-0.52101	0.066052	-0.52101	-0.52101	-0.52101	-0.52101	-0.52101	-0.52101	-0.52101	-0.52101	-0.52101	-0.52101	-0.52101	-0.52101	-0.52101	-0.52101	-0.52101	0.148887	-0.52101	-0.52101	-0.52101
X - 15646		84			37895	LC/MS (-)	2888	343.086				-1.5159	1.58811	-0.522666	4.3832		-0.522666	-0.522666	-0.121204	0.85422	0.0226782	-0.522666	-0.522666	0.917034	-0.522666	-0.522666	-0.522666	1.13177	-0.522666	-0.522666	-0.522666	0.568647	0.954532	1.57802	3.02897	0.768578	0.716649	1.20652	1.10571	2.16291	0.132578	-0.522666	-0.522666	0.594384	-0.522666	0.210138	0.432468	-0.522666	-0.522666
cys-gly, oxidized	359	81	Amino Acid	Glutathione Metabolism	18368	LC/MS (-)	955	353.06	7729-20-6	333293		-1.3	0.731139	-0.524807	4.02486		-0.524807	1.36695	-0.524807	2.10962	-0.524807	-0.524807	-0.524807	-0.524807	-0.524807	-0.524807	2.77298	1.82316	3.55139	1.02682	-0.524807	-0.524807	1.32783	-0.524807	3.27591	-0.524807	-0.524807	0.514951	-0.524807	3.09336	2.63443	1.30632	-0.524807	-0.524807	-0.524807	-0.524807	-0.524807	-0.524807	0.655725
5alpha-androstan-3beta,17beta-diol monosulfate 2*	1615	64	Lipid	Steroid	37192	LC/MS (-)	4672	371.19				-2.10008	0.918278	-0.525079	3.8267		-0.525079	-0.525079	-0.525079	-0.525079	3.91071	-0.525079	-0.525079	-0.525079	-0.525079	-0.525079	1.71403	5.08591	-0.525079	-0.525079	-0.525079	2.25437	-0.525079	0.613923	-0.525079	1.75795	2.47132	3.49105	-0.525079	-0.525079	2.28697	-0.525079	-0.525079	-0.525079	0.783987	-0.525079	-0.525079	-0.525079	-0.525079
X - 16133		66			38580	LC/MS (+)	2640.8	453.245				-1.20026	1.24989	-0.527343	3.60247		1.2827	-0.527343	-0.527343	0.916149	-0.527343	-0.527343	-0.527343	-0.527343	-0.527343	-0.527343	-0.527343	-0.527343	4.42215	-0.527343	-0.527343	1.11769	-0.527343	-0.527343	-0.527343	-0.527343	0.960296	1.87681	-0.527343	-0.527343	-0.527343	-0.527343	0.492018	-0.527343	-0.527343	-0.527343	0.335751	-0.527343	-0.527343
O-methylcatechol sulfate	2380	183	Xenobiotics	Benzoate Metabolism	42496	LC/MS (-)	2360	203.002		22473		-0.69833	1.94925	-1.84104	2.18059		1.02325	0.72196	-0.87004	0.366531	0.696218	0.123521	-0.528871	0.465709	-0.385958	-0.422849	0.576883	1.76219	-0.314674	0.541046	-0.0860996	1.38248	-1.84104	0.68536	-1.12936	0.358255	1.06636	0.342847	-0.374276	-1.10049	0.492439	0.0528778	0.681309	0.399905	0.228705	0.935756	-0.956603	-0.135587	-0.347367
5-acetylamino-6-amino-3-methyluracil	2419	62	Xenobiotics	Xanthine Metabolism	34424	LC/MS (-)	1025	197.068	19893-78-8	88299	C16366	-2.2495	1.09946	-0.530765	3.14965	HMDB04400	0.79568	-0.530765	-0.530765	1.61077	1.6918	-0.365871	-0.530765	0.707768	2.44671	3.10198	-0.530765	3.20737	-0.530765	-0.530765	-0.530765	-0.530765	-0.530765	-0.530765	-0.530765	-0.530765	-0.530765	0.78536	-0.530765	-0.530765	-0.530765	2.99112	-0.530765	-0.530765	-0.530765	2.1411	-0.530765	-0.530765	-0.530765
X - 16674		146			39250	LC/MS (-)	1361.5	217.108				-0.33817	1.02529	-1.06142	3.16911		0.400453	0.108263	-0.720019	1.28551	-1.06142	0.424416	-0.532698	1.15983	-1.06142	-1.06142	-1.06142	0.324542	-1.06142	0.156119	-1.06142	-0.559582	0.141061	0.261033	1.05431	-0.728504	-1.06142	1.40612	1.43592	0.421283	-0.0168611	-1.06142	-1.06142	0.408191	-1.06142	0.466913	-0.573588	0.322262	-0.188649
arginylleucine	423	60	Peptide	Dipeptide	39995	LC/MS (+)	1620	288.203	1188-24-5	333445		-1.69901	1.1538	-0.537955	2.85997		1.67497	-0.537955	-0.537955	1.08494	-0.537955	-0.537955	-0.537955	-0.537955	-0.537955	-0.537955	-0.537955	1.47253	2.87115	-0.537955	-0.537955	1.47253	-0.537955	-0.537955	2.6408	-0.537955	1.36494	1.47253	-0.537955	-0.537955	1.75923	-0.537955	2.18057	1.13399	-0.537955	-0.537955	-0.537955	-0.537955	-0.537955
isovalerylglycine	224	65	Amino Acid	Leucine, Isoleucine and Valine Metabolism	35107	LC/MS (-)	1961	158.082	16284-60-9	546304		-0.895251	0.713739	-0.538749	3.47883	HMDB00678	5.15403	4.37031	-0.538749	2.00766	-0.538749	-0.538749	-0.538749	-0.538749	-0.538749	-0.538749	-0.538749	-0.538749	1.28297	-0.538749	-0.538749	-0.538749	-0.538749	-0.538749	-0.538749	1.04137	-0.538749	-0.538749	-0.538749	-0.538749	-0.538749	-0.538749	-0.538749	-0.538749	-0.538749	-0.538749	-0.538749	-0.538749	-0.538749
X - 11838		36			33183	LC/MS (-)	2314	276				-4.54309	2.86598	-0.543676	3.68691		-0.543676	-0.543676	-0.543676	-0.543676	-0.543676	1.58518	-0.543676	-0.543676	1.50952	2.47811	-0.543676	-0.543676	-0.543676	-0.543676	-0.543676	-0.543676	-0.543676	-0.543676	-0.543676	-0.543676	-0.543676	-0.543676	-0.543676	-0.543676	-0.0424109	-0.543676	-0.543676	-0.543676	-0.543676	-0.543676	-0.543676	1.68438	-0.543676
X - 12848		48			34531	LC/MS (-)	4288	350.07				-1.55407	1.17636	-0.545233	3.53912		1.52054	-0.545233	-0.545233	0.627731	-0.545233	-0.545233	-0.545233	-0.545233	-0.545233	-0.545233	-0.545233	2.2099	1.48795	-0.545233	1.29001	-0.545233	-0.545233	-0.545233	-0.545233	-0.545233	-0.545233	2.06317	-0.545233	-0.545233	-0.545233	-0.545233	-0.545233	-0.545233	-0.545233	-0.545233	-0.545233	-0.545233	1.99772
X - 16071		200			38514	LC/MS (+)	3616	146.06				-0.129682	0.510211	-2.36944	3.21771		0.870958	0.739645	-0.230137	2.07522	-0.507807	0.353587	-0.545343	-1.80069	0.100415	-0.95468	1.02857	2.42036	0.00136129	-1.11976	0.367027	0.672123	1.49426	2.08575	0.105566	-0.143497	0.740942	0.640576	-0.284711	-0.802592	0.582082	-0.96981	-1.45274	0.61788	-0.685776	0.537035	-1.94368	0.254173	-2.38512
erythritol	2612	200	Xenobiotics	Food Component/Plant	20699	GC/MS	1517.5	217	149-32-6	222285	C00503	-0.0715308	0.499779	-2.62328	2.5005	HMDB02994	0.738894	0.416177	0.58951	0.0444421	0.303772	4.908	-0.546015	0.0860256	0.0841642	-0.382998	0.8524	3.80661	2.23722	1.08407	1.11567	0.116911	1.31867	-0.142074	0.507137	-0.266134	0.260187	-0.201835	-2.73297	-0.110233	0.143125	-0.17662	0.139211	-0.22234	-0.740559	-0.728848	-1.29872	-0.615929	11.8721
X - 11323		199			32640	LC/MS (+)	3408	172.133				1.22937	2.965	-1.22398	2.36531		-0.148879	0.74909	0.757358	0.475696	-0.590007	-0.58581	-0.549269	-0.5813	-0.381925	-0.962356	0.260683	-0.942787	0.595065	0.658155	-0.430965	-0.649217	-0.879269	-0.49668	-0.903554	-0.820538	-0.485258	-0.522956	1.03919	-0.885048	0.186499	0.681878	-0.719856	0.773365	0.319578	0.817239	-0.452832	0.600947	-0.43425
X - 12114		140			33529	LC/MS (+)	1517	365.174				-0.847257	1.1508	-1.18174	3.38975		0.671572	1.54989	-0.753836	1.00303	-0.211831	1.88366	-0.550399	-1.18174	-1.18174	-1.18174	2.51562	5.15975	1.51489	0.428748	1.93337	1.36781	-0.250871	2.33505	1.3137	0.961493	1.80914	0.275553	1.12369	0.650665	0.646629	-0.900374	1.20344	1.64018	0.698894	-0.0747608	-1.18174	0.200396	-1.18174
X - 16975		180			39561	LC/MS (+)	2291.8	255.134				-0.113215	1.57874	-1.88921	2.02262		2.03688	1.55411	-1.88921	1.57896	0.241078	-1.69216	-0.552352	0.479359	-1.40122	-1.34243	-0.122598	0.988232	0.88873	0.53967	1.04749	0.396682	-1.88921	-0.212655	-0.230905	-0.294333	0.17326	0.169629	-0.239123	-0.153197	0.950433	-0.900453	-0.442578	0.919859	0.338006	-0.0810962	-1.88921	-1.28803	-0.684533
X - 13729		59			35539	LC/MS (-)	1754	241.976				-1.05048	0.759047	-0.552881	3.159		2.9257	1.38395	-0.552881	0.804593	-0.552881	-0.552881	-0.552881	-0.552881	-0.552881	-0.552881	1.14083	4.87573	-0.552881	-0.552881	-0.552881	2.01242	-0.552881	3.23001	-0.552881	1.00277	-0.552881	1.00487	1.3172	-0.552881	-0.552881	-0.552881	-0.552881	-0.552881	-0.552881	-0.552881	-0.552881	-0.552881	-0.552881
X - 20598		69			45199	LC/MS (+)	3208.6	266.102				-3.86911	1.92811	-0.553253	3.31783		-0.553253	1.24099	-0.553253	-0.553253	-0.553253	-0.553253	-0.553253	-0.553253	-0.553253	-0.553253	1.654	-0.553253	-0.553253	-0.553253	-0.553253	-0.553253	2.91028	4.88059	4.4039	4.45475	3.97987	3.05735	4.02386	5.09906	3.20585	1.67527	-0.553253	-0.553253	-0.553253	0.15728	-0.553253	-0.553253	0.645916
cyclo(L-phe-L-pro)	458	188	Peptide	Dipeptide	37095	LC/MS (+)	3651	245.128		9837725;443440	C11847	0.0546457	1.03537	-2.08604	2.09999		0.135183	-0.661509	1.27325	0.961022	0.301461	1.15083	-0.553717	-0.23368	-0.620731	-0.587365	-0.806387	-0.546124	0.487347	0.425361	0.196921	0.365137	-0.0374703	-1.25963	-0.572381	-0.431311	-2.08604	-0.779857	-1.83544	-0.0210717	-0.600468	-0.37519	-2.08604	-0.734044	0.339032	-0.482495	-1.39564	-0.132315	-1.0231
6-oxopiperidine-2-carboxylic acid	2802	200	Xenobiotics	Drug	43231	LC/MS (+)	1856.7	144.066	34622-39-4	3014237		-0.000937721	0.531292	-2.15547	3.15767		-0.496076	1.49058	-1.17627	1.44488	-0.928995	0.149308	-0.55536	-0.95244	-0.353323	-0.962899	-0.470529	0.208628	0.425291	0.448975	0.316438	-1.11917	-0.17719	1.42073	0.0588876	0.159466	1.96039	-0.71537	-0.388942	0.465585	0.364022	-1.22998	-2.03367	-1.19557	0.0789018	-1.13291	-0.655803	0.00176498	-0.730302
3-(cystein-S-yl)acetaminophen*	2772	39	Xenobiotics	Drug	34365	LC/MS (+)	1960	271.075		5233914		-4.93566	3.14596	-0.555626	3.14377		-0.555626	-0.555626	-0.555626	-0.555626	-0.555626	1.69708	-0.555626	-0.555626	0.586675	3.10221	-0.555626	-0.555626	-0.555626	-0.555626	-0.555626	-0.555626	-0.555626	-0.555626	-0.555626	-0.555626	-0.555626	-0.555626	-0.555626	-0.555626	-0.383144	-0.555626	-0.555626	-0.555626	-0.555626	-0.555626	-0.555626	2.03309	-0.555626
X - 11861		70			33206	LC/MS (-)	4617	229.145				-0.684775	0.731029	-0.556547	3.92204		1.9095	-0.556547	-0.556547	0.635606	-0.556547	0.923242	-0.556547	0.936728	-0.556547	-0.556547	-0.556547	-0.556547	-0.556547	1.053	-0.556547	-0.556547	-0.556547	-0.556547	0.719705	-0.556547	0.936728	0.189188	-0.556547	0.864504	-0.556547	-0.556547	-0.556547	-0.556547	-0.556547	-0.556547	-0.556547	0.434883	0.425503
pyroglutamylvaline	613	104	Peptide	Dipeptide	32394	LC/MS (-)	1755	227.104	21282-10-0	152416		-0.570693	1.21749	-0.557422	6.44439		3.76662	4.61511	0.280549	0.707592	-0.557422	4.11572	-0.557422	-0.557422	-0.557422	-0.557422	-0.557422	0.580907	0.726024	-0.557422	-0.557422	-0.00613956	-0.557422	0.101421	0.468745	-0.557422	0.67607	0.451674	-0.557422	0.214784	-0.557422	-0.557422	-0.557422	-0.557422	-0.557422	0.0595384	0.0577395	0.65559	-0.0687645
phenylalanylisoleucine	584	173	Peptide	Dipeptide	40069	LC/MS (+)	3050	279.17	22951-94-6			-0.607191	1.37813	-1.53847	2.32446		1.2279	-0.428502	-0.152662	1.72215	0.768986	-1.53847	-0.557624	0.735304	0.634791	0.772171	0.37849	1.44068	0.895602	1.17497	-1.1146	0.658515	-1.53847	0.631547	0.892877	1.04075	1.48493	-1.53847	-1.53847	0.347669	1.28412	0.44572	1.35203	0.265214	0.464252	-1.37126	-0.263826	-0.168717	-1.46972
X - 12060		70			33412	LC/MS (-)	3497	170.119				-1.48683	1.8801	-0.558988	3.65064		-0.558988	-0.558988	-0.558988	0.535622	-0.558988	-0.558988	-0.558988	-0.558988	-0.558988	-0.558988	-0.558988	-0.558988	0.543726	-0.404403	-0.558988	-0.558988	-0.558988	-0.558988	-0.558988	-0.558988	-0.558988	-0.558988	0.534726	-0.558988	-0.213486	-0.558988	-0.558988	0.366723	-0.558988	-0.195161	-0.558988	-0.0092166	-0.558988
pivaloylcarnitine (C5)	2934	170	Xenobiotics	Drug	35432	LC/MS (+)	2370	246.17		126894		-0.156328	1.19843	-1.38568	3.23237	HDMB41993	1.23027	0.154131	-0.124133	-0.189039	-0.164949	0.54329	-0.559565	0.811693	-0.471419	0.178575	-1.38568	2.42146	-0.0559585	-0.21829	-0.0933889	-0.153812	1.15737	0.0421691	0.351191	0.130444	0.838878	0.0114616	0.053687	0.648984	-0.397254	-1.38568	-0.302081	-1.38568	-0.469343	-1.38568	-1.24518	-0.860668	0.0447351
isoleucylisoleucine	515	85	Peptide	Dipeptide	36761	LC/MS (+)	2678	245.186	42537-99-5			-0.617162	0.585059	-0.56183	3.44543		2.30746	0.737656	-0.56183	3.15521	1.23168	-0.56183	-0.56183	-0.0424461	-0.56183	-0.56183	-0.0156486	1.17334	2.49288	-0.56183	-0.56183	-0.56183	-0.56183	1.63607	-0.397421	2.35568	2.36808	1.47009	-0.56183	-0.56183	2.49904	-0.56183	1.10492	-0.56183	-0.411186	-0.56183	-0.56183	-0.56183	-0.56183
X - 12830		53			34513	LC/MS (-)	3182	372.111				-1.70939	1.25689	-0.562272	3.52807		-0.562272	-0.562272	-0.562272	-0.562272	-0.562272	-0.562272	-0.562272	-0.562272	1.36001	1.36001	1.92743	4.00522	0.537882	-0.562272	-0.562272	-0.562272	-0.562272	-0.562272	-0.562272	2.12404	-0.562272	2.47624	1.39187	-0.562272	1.06077	-0.562272	-0.562272	-0.562272	-0.562272	-0.562272	-0.562272	-0.562272	-0.562272
X - 12818		49			34501	LC/MS (-)	2702	263.023				-0.869335	0.896103	-0.562682	3.03144		0.970128	-0.562682	-0.562682	0.370961	0.862003	-0.562682	-0.562682	-0.562682	-0.562682	-0.562682	-0.562682	-0.562682	-0.562682	-0.562682	1.22466	0.72608	-0.562682	-0.562682	-0.562682	-0.562682	-0.562682	-0.562682	-0.562682	-0.562682	0.970128	-0.562682	-0.562682	-0.562682	-0.562682	-0.562682	-0.562682	-0.562682	-0.562682
1,3-dimethylurate	2412	70	Xenobiotics	Xanthine Metabolism	32391	LC/MS (-)	1681	195.052	944-73-0	70346		-1.3477	0.853287	-0.565971	3.04656	HMDB01857	-0.565971	-0.565971	-0.565971	0.387176	2.00822	0.900055	-0.565971	0.612133	1.91538	2.36905	-0.565971	2.03663	-0.565971	0.890586	-0.565971	-0.565971	-0.565971	-0.565971	-0.565971	-0.565971	-0.565971	0.355923	-0.565971	-0.565971	-0.227173	2.94866	-0.565971	-0.565971	-0.565971	1.57942	-0.565971	-0.565971	-0.565971
X - 11998		70			33344	LC/MS (-)	855	155.002				-1.90759	1.68308	-0.566252	3.33862		1.13197	0.966803	-0.566252	0.496508	-0.566252	-0.566252	-0.566252	-0.566252	-0.566252	-0.566252	-0.566252	1.26257	-0.566252	0.931758	1.13339	0.903919	-0.566252	1.28612	-0.566252	-0.566252	1.1372	-0.566252	-0.566252	-0.566252	-0.566252	-0.566252	-0.566252	-0.566252	-0.566252	0.854703	0.740846	-0.566252	1.18293
5alpha-pregnan-3alpha,20beta-diol disulfate 1*	1571	92	Lipid	Steroid	37201	LC/MS (-)	4287	239.085				-0.670282	1.53775	-0.56691	4.71305		-0.56691	0.777784	0.107822	-0.56691	0.802837	-0.56691	-0.56691	-0.56691	-0.56691	-0.56691	0.244883	0.266513	-0.56691	-0.56691	-0.56691	1.65389	-0.56691	-0.56691	0.936722	-0.56691	0.971646	1.15928	-0.56691	0.921065	-0.330308	-0.56691	-0.56691	0.0148923	-0.56691	0.112732	-0.3994	0.358378	-0.0883595
X - 11437		181			32754	LC/MS (-)	2888	230.996				-1.302	3.16027	-2.28568	2.14394		0.411103	0.810945	-0.673521	-1.61763	1.24558	0.886338	-0.57002	0.425725	-2.28568	-2.28568	0.341607	-0.901928	0.412877	0.854655	1.07294	0.725124	-0.13646	0.258448	-1.44131	-2.28568	-2.28568	0.102246	0.411991	-0.377773	-1.63303	1.03857	1.19576	1.19302	0.947546	1.19884	-1.91321	0.239302	-1.12398
cis-aconitate	916	199	Energy	TCA Cycle	12025	LC/MS (-)	603	173.009	585-84-2	643757	C00417	0.114757	0.522347	-3.44244	2.09756	HMDB00072	-0.219696	1.18085	1.36403	-0.668841	-1.81826	-3.44244	-0.570704	-0.223593	-1.01417	-1.224	-0.200317	-0.358488	0.21052	0.699026	0.350375	-1.23942	-0.035233	-1.34318	-1.15361	-0.812537	-1.45793	-1.08264	-0.444425	-1.24892	-0.625574	0.229838	-0.913929	-0.614419	-0.272213	0.749477	-0.329787	0.275063	-1.25627
cortisone	1586	200	Lipid	Steroid	1769	LC/MS (+)	4420	361.201	53-06-5	222786	C00762	0.0833387	0.755808	-3.6612	2.58452	HMDB02802	-0.296629	1.02619	0.709276	-0.18098	-0.0263924	0.671967	-0.57114	-0.509411	-0.110264	-0.445755	0.388884	-0.321602	0.119753	-1.63795	0.0199319	0.314168	0.592249	-1.12602	-0.25932	-0.676259	-2.18292	-1.00618	-1.7574	2.02948	-0.454854	0.0308834	-1.50083	-2.07583	-0.120277	0.322617	0.640324	-0.739292	0.455619
7-alpha-hydroxycholesterol	1505	52	Lipid	Sterol	35692	GC/MS	2300	456.2	566-26-7	107722	C03594	-1.37029	0.770674	-0.572033	2.68891	HMDB01496	-0.572033	-0.572033	-0.572033	1.7268	-0.572033	2.80894	-0.572033	-0.572033	-0.572033	1.42585	-0.572033	-0.572033	-0.572033	-0.572033	-0.572033	-0.572033	0.687223	1.77804	-0.572033	2.20281	-0.572033	-0.572033	-0.572033	-0.572033	2.70014	-0.572033	-0.572033	2.05596	-0.572033	-0.572033	-0.572033	3.31047	-0.572033
tigloylglycine	253	147	Amino Acid	Leucine, Isoleucine and Valine Metabolism	1598	LC/MS (+)	2523	158.081	35842-45-6	6441567		-0.4213	1.2604	-1.15613	2.54964	HMDB00959	1.0538	2.13869	-0.754631	-1.15613	-0.194219	-1.15613	-0.573068	-1.15613	-0.440941	-0.0273375	-0.966488	1.84612	0.304488	-0.427003	0.595955	-1.15613	-0.50547	0.0907689	0.60912	0.508523	-1.15613	-1.15613	-0.574622	0.697704	-0.940984	-0.666136	-0.0435619	0.534657	0.233346	0.268158	-1.15613	-0.388709	0.334258
X - 19574		65			43130	LC/MS (-)	4045.7	307.029				-1.76686	1.77275	-0.574212	4.37579		-0.574212	-0.574212	0.698549	-0.574212	-0.574212	1.11756	-0.574212	0.784471	-0.574212	-0.574212	-0.574212	0.624562	1.92214	-0.574212	0.0034994	1.23126	-0.574212	-0.574212	-0.574212	-0.574212	-0.574212	-0.574212	-0.574212	-0.574212	-0.574212	-0.574212	-0.574212	-0.574212	-0.574212	-0.574212	-0.574212	-0.574212	1.34298
HWESASXX*	697	200	Peptide	Polypeptide	32836	LC/MS (+)	3520	471.738				0.599963	1.04391	-2.51139	2.71705		-0.0547857	-0.176977	-0.174826	0.503374	-0.182894	-5.22856	-0.57455	-1.75153	-1.2209	-0.0548758	-0.934736	1.18116	1.43924	-0.810696	0.305529	0.155652	-5.32728	-1.58545	-2.89703	-0.656286	-0.971421	-0.366807	-0.999449	-2.94739	-3.64024	-0.827147	1.48029	-1.59042	-0.833916	0.690434	-0.136627	0.489518	-1.45088
3-methoxytyramine sulfate	137	100	Amino Acid	Phenylalanine and Tyrosine Metabolism	44618	LC/MS (-)	1705.3	246.044				-0.777805	1.2663	-0.575204	5.7868		0.363332	-0.575204	0.614236	0.348447	-0.575204	1.06499	-0.575204	-0.575204	-0.0903101	-0.575204	-0.406484	0.649343	1.07293	0.383843	0.466802	-0.14608	-0.575204	-0.575204	0.866927	-0.575204	-0.575204	-0.575204	-0.575204	0.813663	-0.575204	-0.575204	0.631553	-0.575204	-0.575204	0.421603	-0.273175	-0.575204	-0.575204
leucylleucine	533	200	Peptide	Dipeptide	36756	LC/MS (+)	3012	245.186	3303-31-9	76807	C11332	0.478638	1.40728	-3.04703	3.28245	HMDB28933	-0.658199	-1.78533	-0.254218	1.90219	0.870023	-3.91108	-0.576518	0.141319	-0.611884	-0.369101	-0.999956	3.4659	1.67895	0.587096	-0.844631	0.15931	-3.46447	-0.76092	-1.53976	0.850833	0.247503	0.735681	-0.340116	-1.75916	-1.94216	-1.17241	2.23174	-0.999084	-0.258141	-0.624905	0.875559	0.672693	-0.96771
X - 12435		119			33877	LC/MS (-)	3174	357.102				-1.78018	1.72178	-0.581681	2.7253		0.870701	-0.581681	0.604733	0.781089	0.778306	0.537599	-0.581681	-0.581681	-0.581681	-0.581681	0.228623	0.929562	0.345942	-0.581681	0.233189	1.03392	1.72002	2.17939	3.21107	1.50531	1.82794	0.332968	1.03392	4.07046	0.843282	1.13294	0.838148	1.62695	0.398018	1.19665	0.520402	1.31148	-0.581681
deoxycholate	1659	56	Lipid	Secondary Bile Acid Metabolism	1114	GC/MS	2356	255.2	83-44-3	222528	C04483	-1.61274	1.08023	-0.581871	2.84168	HMDB00626	2.10742	-0.581871	-0.581871	-0.581871	-0.581871	-0.581871	-0.581871	-0.581871	1.07428	1.49296	0.553475	-0.581871	-0.581871	-0.581871	-0.581871	-0.581871	-0.581871	-0.581871	1.43322	2.70569	-0.581871	1.56638	-0.581871	-0.581871	2.04417	-0.581871	-0.581871	2.10537	-0.581871	-0.581871	-0.581871	-0.581871	-0.581871
suberate (octanedioate)	1063	100	Lipid	Fatty Acid, Dicarboxylate	15730	LC/MS (-)	831	173.082	505-48-6	10457	C08278	-0.818761	1.2666	-0.583295	3.97511	HMDB00893	-0.583295	1.15939	0.741635	-0.583295	-0.583295	-0.583295	-0.583295	-0.583295	-0.583295	-0.583295	-0.583295	0.230047	-0.583295	0.65364	-0.583295	-0.583295	-0.583295	-0.583295	-0.583295	-0.583295	-0.583295	-0.583295	-0.583295	-0.583295	-0.583295	-0.583295	-0.583295	-0.00109245	-0.583295	-0.0222837	-0.583295	-0.583295	0.231779
histidylvaline	504	196	Peptide	Dipeptide	42069	LC/MS (+)	849	255.145	76019-15-3			0.480805	1.78722	-2.19497	2.42686		1.15614	0.186525	-0.676794	2.06714	-0.596172	-0.828751	-0.58377	0.308004	-0.482263	-0.26113	0.255444	3.56523	3.26718	0.334835	0.220405	-0.278699	-1.20528	-0.269024	0.294141	-0.726563	1.67966	-0.491181	-2.19497	-0.279384	-0.474413	-0.0437654	2.58532	0.0326108	-0.400107	-0.255253	-0.900602	-0.371304	-0.380737
X - 18964		88			42351	LC/MS (-)	4494.7	287.612				-0.706257	1.77133	-0.585052	4.66433		-0.585052	0.329816	0.77247	-0.585052	-0.585052	2.21343	-0.585052	-0.585052	-0.585052	-0.585052	-0.585052	-0.585052	-0.252135	-0.585052	-0.585052	-0.585052	0.278802	0.87402	5.41846	0.0874933	0.375091	1.04726	0.510506	4.03137	0.453992	-0.585052	-0.585052	-0.585052	-0.585052	-0.286261	0.608355	1.00407	-0.585052
caprylate (8:0)	940	200	Lipid	Medium Chain Fatty Acid	32492	LC/MS (-)	4367	143.108	124-07-2	379	C06423	0.368163	1.60319	-1.25629	3.36732	HMDB00482	-0.229644	0.99562	0.364772	-0.219769	-1.23231	0.956665	-0.58595	-0.669629	0.881329	-0.37692	-0.865563	-0.555832	-0.0157206	-0.212354	-0.166938	-0.726893	-0.0088753	-1.1219	-0.338683	-0.221126	-1.29207	-1.0229	-1.6536	-0.93616	-0.502889	-0.686066	1.11601	2.0479	0.57253	-0.373257	-0.740383	-0.710722	1.13994
heptanoate (7:0)	939	200	Lipid	Medium Chain Fatty Acid	1644	LC/MS (-)	3695	129.092	111-14-8	8094	C17714	0.0761081	0.544315	-1.99834	4.85004	HMDB00666	-0.925639	0.252722	-0.43304	0.181591	-1.00365	-1.02383	-0.586596	-0.196342	-0.731897	-0.519114	-0.582997	-0.12749	0.168458	-0.149249	-0.0946021	-0.383113	0.810178	-0.454525	-0.425684	-0.577561	-0.627144	-0.950426	1.57606	-0.262609	-0.139824	-0.74223	-0.951228	-1.64443	-0.765345	0.694765	-0.97942	0.0702442	1.04593
X - 14097		198			36021	LC/MS (+)	970	258.145				0.115974	0.909988	-1.36845	3.93751		-0.142395	0.235859	0.424663	-0.37983	-0.525103	4.10245	-0.587535	-0.826119	-0.47376	-0.147451	0.384212	1.3094	0.764256	-0.310338	0.323679	-0.794779	0.315347	0.642557	-0.109228	-0.681369	1.15361	-0.502728	-2.46607	0.819809	-0.692862	-0.0257887	0.731498	-0.667657	-0.488814	-0.224088	-0.233615	0.199659	-0.548422
X - 12839		59			34522	LC/MS (-)	3878	269.151				-0.879363	0.790831	-0.588248	3.32364		-0.588248	0.0824756	1.20505	-0.588248	-0.588248	-0.218015	-0.588248	-0.588248	0.612781	1.46604	-0.588248	2.71189	-0.588248	-0.588248	-0.588248	-0.588248	-0.588248	-0.588248	-0.588248	-0.588248	-0.588248	-0.588248	-0.588248	-0.588248	-0.588248	-0.588248	-0.588248	-0.588248	-0.588248	-0.588248	-0.588248	0.611049	-0.588248
X - 13551		64			35329	LC/MS (+)	4760	312.136				-1.28292	1.21418	-0.591249	3.59905		-0.591249	1.08523	-0.591249	-0.591249	-0.591249	0.629204	-0.591249	-0.591249	-0.591249	0.363728	-0.591249	-0.591249	-0.591249	-0.591249	-0.591249	-0.591249	-0.591249	-0.591249	-0.591249	0.0695523	-0.591249	-0.591249	2.14134	0.518793	-0.591249	-0.591249	-0.591249	-0.591249	-0.591249	-0.591249	1.15542	2.29948	-0.591249
X - 12283		63			33829	LC/MS (-)	2980	243.078				-1.27811	0.845801	-0.595582	2.66425		-0.595582	-0.595582	-0.595582	-0.595582	-0.595582	-0.595582	-0.595582	1.13624	1.25155	1.45542	1.22345	5.53503	-0.595582	-0.595582	-0.595582	-0.595582	-0.595582	-0.595582	-0.595582	0.669658	-0.595582	-0.595582	2.96231	-0.595582	-0.595582	-0.595582	-0.595582	-0.595582	-0.595582	-0.595582	-0.595582	1.70286	-0.595582
p-cresol sulfate	122	200	Amino Acid	Phenylalanine and Tyrosine Metabolism	36103	LC/MS (-)	2896	187.007	3233-57-7	4615423	C01468	-0.592204	2.18027	-3.89005	1.1924	HMDB11635	1.03958	0.454203	-1.81841	0.384803	-0.249456	-0.716765	-0.595936	0.00536804	0.271619	0.203984	1.05535	0.423602	-0.264352	-0.647905	0.110419	0.781603	-0.183554	0.425929	-2.17946	0.597827	-0.997089	-0.568491	-0.49706	-0.648904	0.363944	0.449208	0.125596	0.743059	0.430029	0.905898	-0.253545	0.239051	0.721888
X - 18774		71			42139	LC/MS (-)	3551.7	345.228				-0.73675	1.19566	-0.596084	3.95767		1.90541	0.103057	-0.596084	4.72995	-0.596084	-0.596084	-0.596084	0.0901428	-0.596084	-0.596084	-0.596084	-0.596084	-0.596084	-0.372538	-0.596084	2.3957	-0.596084	0.512116	-0.596084	-0.596084	0.452442	-0.596084	-0.596084	-0.596084	-0.10033	-0.596084	0.598926	0.963735	-0.367699	-0.596084	-0.596084	-0.596084	-0.596084
X - 12024		72			33370	LC/MS (-)	1900	206.997				-1.04486	1.0053	-0.596606	4.78059		2.44325	2.09061	-0.596606	-0.596606	-0.596606	-0.596606	-0.596606	0.946655	-0.596606	-0.596606	-0.596606	0.453817	1.3283	1.25625	1.95832	1.83295	-0.596606	-0.596606	-0.596606	-0.596606	2.88974	2.25803	1.90771	-0.596606	1.6893	-0.596606	-0.596606	-0.596606	-0.596606	-0.596606	-0.596606	-0.596606	-0.596606
7-ketodeoxycholate	1690	68	Lipid	Secondary Bile Acid Metabolism	31904	LC/MS (-)	4840	405.265	911-40-0	188292		-1.45456	1.51864	-0.597668	3.86231	HMDB00391	-0.597668	-0.597668	1.27832	-0.597668	-0.597668	0.709207	-0.597668	-0.597668	-0.597668	-0.597668	-0.597668	-0.597668	-0.597668	-0.597668	-0.597668	-0.597668	-0.597668	-0.597668	2.15072	-0.597668	-0.597668	1.42835	-0.597668	1.05567	-0.597668	-0.597668	-0.597668	-0.597668	-0.597668	-0.597668	-0.597668	-0.597668	-0.597668
valylglutamine	677	65	Peptide	Dipeptide	42079	LC/MS (-)	1495	244.13	42854-54-6	5253209		-1.13689	0.873179	-0.599392	2.83551		-0.599392	-0.599392	-0.599392	4.31953	-0.599392	-0.599392	-0.599392	0.848244	-0.599392	-0.599392	-0.599392	3.50829	3.63775	-0.599392	-0.599392	0.947772	-0.599392	-0.599392	-0.599392	-0.599392	-0.599392	1.05943	-0.599392	-0.599392	-0.599392	-0.599392	2.70816	-0.599392	-0.599392	-0.599392	1.28792	-0.599392	-0.599392
cysteine-glutathione disulfide	355	189	Amino Acid	Glutathione Metabolism	35159	LC/MS (+)	821	427.095	13081-14-6	4247235		-0.687641	1.18619	-1.87021	2.93904	HMDB00656	0.579704	-0.732737	1.3135	1.29416	0.970932	1.52282	-0.60192	-0.156251	0.611398	0.197107	2.12228	1.79426	2.44328	0.207932	0.948185	-0.947119	1.92985	1.01538	0.666284	0.22238	0.28324	-0.749215	0.887306	1.86715	1.30943	2.13237	1.46662	1.1591	0.579704	1.11657	-0.33817	-0.173825	2.32715
alpha-hydroxyisovalerate	236	199	Amino Acid	Leucine, Isoleucine and Valine Metabolism	33937	LC/MS (-)	1142	117.056	600-37-3	99823		0.112575	0.935562	-2.84968	2.80891	HMDB00407	2.30954	4.39391	0.587484	0.873061	-0.535495	1.9958	-0.60555	-2.18156	0.596344	-0.167903	-0.388317	1.88616	-0.681675	0.477629	-0.0012373	-1.23103	-0.885049	-1.67229	-2.13967	-1.75303	-1.34505	-1.6401	-2.69745	-2.62656	-1.22385	-0.514591	-0.0120237	0.475232	-0.102724	-0.551463	-0.0592489	0.433105	-0.788412
X - 12742		167			34352	LC/MS (-)	2534	241.119				-0.313333	1.8717	-1.63234	2.37768		-0.505978	0.718634	1.45514	-0.736317	0.167405	0.795044	-0.609558	0.229135	0.525096	1.36502	1.04125	1.55967	-1.63234	-1.63234	-1.63234	-1.63234	-0.686635	-1.63234	-1.63234	-0.234095	-1.63234	-0.838469	-1.63234	-1.63234	-0.379728	-0.184714	-1.63234	-0.950285	-0.296355	0.335003	-0.381973	1.05498	-1.17346
X - 12814		73			34497	LC/MS (-)	2597	405.176				-1.04373	0.849105	-0.612487	2.8478		3.2177	0.631923	-0.612487	3.41688	0.27356	-0.612487	-0.612487	1.22922	-0.612487	-0.612487	-0.612487	0.93589	-0.612487	2.08765	-0.612487	0.0408599	-0.612487	1.13082	-0.612487	-0.612487	0.918078	1.39616	-0.612487	-0.612487	-0.612487	-0.612487	-0.612487	-0.612487	-0.612487	-0.612487	-0.612487	-0.612487	-0.612487
N2,N2-dimethylguanosine	2178	200	Nucleotide	Purine Metabolism, Guanine containing	35137	LC/MS (+)	2157	312.13	2140-67-2	92919		0.116051	0.622191	-1.75213	3.65535	HMDB04824	0.145499	0.214062	0.821623	-0.787321	-0.507988	4.05968	-0.612645	-0.174559	-0.271037	-0.302963	0.26334	1.94372	-0.940745	-0.047981	-0.234158	-0.957071	0.542578	0.103815	0.707041	-0.463105	-0.585012	-0.154041	-0.760045	0.862599	-0.680285	-0.238709	-0.656514	-1.03587	-0.631722	0.00947866	-1.39286	-0.186521	-0.664889
valylvaline	690	196	Peptide	Dipeptide	40728	LC/MS (+)	1842	217.155	3918-94-3	409682;4280382		0.0937546	1.40967	-1.84499	4.41559		0.3068	0.261891	-0.340615	2.52109	-0.626172	0.593889	-0.61611	0.611504	0.0629578	0.666305	-0.0665084	3.37555	3.2882	0.728012	-0.391748	-0.110436	-1.3294	-0.189018	0.139843	-0.0862784	0.767568	-0.53999	-0.974114	0.321084	0.500549	-0.572418	3.77567	-0.880712	-0.288496	-1.36763	-0.388139	0.0596899	-1.2569
X - 17717		200			40817	LC/MS (+)	2593	304.15				0.0252024	0.645855	-1.90226	3.82217		0.403496	-0.104757	-0.480598	2.02062	-0.345746	2.43849	-0.619854	-0.066446	0.298048	-0.819981	0.192257	2.6859	0.0911209	1.19115	0.0118735	-0.381025	-0.624738	0.302159	-0.300756	-0.522541	0.0305663	-1.22432	-2.41404	0.571723	-0.321691	-0.962092	-1.19223	-0.356198	-1.37612	-0.271345	-1.99693	-0.698059	-0.741602
X - 18965		102			42352	LC/MS (-)	4727	442.19				-1.07758	1.61899	-0.622243	2.84452		0.211097	0.00356049	0.631151	0.665589	-0.622243	-0.622243	-0.622243	-0.622243	-0.622243	-0.622243	-0.622243	0.546034	0.492383	-0.622243	0.297526	-0.436918	1.04547	0.726686	2.44947	-0.622243	0.665589	-0.622243	-0.622243	2.27865	-0.622243	-0.622243	0.586203	0.35219	-0.622243	0.210506	-0.622243	-0.622243	-0.622243
sphingomyelin	1474	200	Lipid	Sphingolipid Metabolism	19503	GC/MS	2645	311.3	85187-10-6;85187-10-6	6453725	C00550	0.0671328	0.69735	-3.23688	2.12011	HMDB01348	0.841083	1.24505	1.05294	0.628248	0.754831	1.28108	-0.622819	-0.429468	0.169851	0.255961	-0.578455	-0.235338	1.11314	-1.05833	0.808349	-1.5429	-0.944206	-1.77441	0.0786939	0.489765	0.0170908	-2.33639	-3.05905	0.543988	0.313855	-0.703105	-0.875781	-0.306021	-0.0738566	1.16447	0.168707	0.316829	-1.23019
2-stearoylglycerol (18:0)	1450	60	Lipid	Monoacylglycerol	34059	GC/MS	2178	341.3	621-61-4	79075		-0.814147	0.763223	-0.625046	2.81355		-0.625046	-0.625046	-0.625046	-0.625046	0.866752	-0.625046	-0.625046	-0.625046	1.26773	1.53803	-0.625046	1.06672	-0.625046	-0.625046	0.333471	1.49204	-0.625046	-0.625046	-0.625046	1.84372	-0.625046	-0.625046	-0.625046	-0.625046	-0.625046	-0.625046	-0.625046	-0.625046	-0.625046	1.82491	1.10063	-0.625046	-0.625046
X - 12254		49			33676	LC/MS (-)	2604	239.997				-1.69548	1.57883	-0.626078	3.19855		-0.626078	2.47399	-0.626078	0.958141	-0.626078	-0.626078	-0.626078	-0.626078	-0.626078	-0.626078	-0.626078	-0.626078	1.71652	-0.626078	-0.626078	1.50676	-0.626078	-0.626078	2.37627	0.925128	-0.626078	-0.626078	-0.626078	2.38517	-0.626078	0.685557	-0.626078	0.407964	0.730951	-0.626078	-0.626078	-0.626078	-0.626078
dihomolinolenate (20:3n3 or 3n6)	993	200	Lipid	Polyunsaturated Fatty Acid (n3 and n6)	35718	LC/MS (-)	5600	305.249	17046-59-2	5280581	C03242	-0.0764352	0.62032	-2.52702	1.98342	HMDB02925	-0.177424	0.419836	1.07137	-0.487089	0.788228	-0.983927	-0.62704	-1.40404	1.98482	1.53934	-1.07598	0.265476	-1.10379	-0.0998256	0.0362954	0.0771892	0.345424	-1.79177	-2.58007	-1.28233	-1.3776	-1.72982	-1.40073	-2.08648	-0.64065	1.49447	0.428267	-0.682178	0.291737	2.52106	1.10345	1.54901	0.240184
X - 13007		78			34692	LC/MS (-)	4584	329.233				-1.33457	1.18611	-0.627126	2.66307		0.48757	-0.627126	-0.627126	1.12517	-0.627126	0.831766	-0.627126	-0.627126	-0.627126	-0.627126	1.28798	2.51468	-0.112284	-0.627126	-0.627126	-0.627126	2.93455	-0.627126	-0.627126	-0.627126	-0.627126	2.08514	-0.627126	-0.627126	-0.627126	-0.627126	-0.627126	-0.627126	-0.627126	-0.627126	1.993	2.43792	2.03268
X - 12844		198			34527	LC/MS (-)	4168	539.249				-0.242919	1.08399	-2.36738	1.73441		0.996853	0.904843	-0.0110133	0.320644	0.348769	-0.0996855	-0.629765	-0.778365	-0.388656	-1.03157	0.64508	1.69141	0.777163	0.0146783	0.399483	0.0181319	-0.54096	-0.967122	1.48744	0.224098	-1.23009	-0.456922	-2.36738	1.16383	-0.551736	0.543114	-0.37537	0.163636	0.428663	0.961811	-0.595907	-0.521874	-1.49273
5-dodecenoate (12:1n7)	946	200	Lipid	Medium Chain Fatty Acid	33968	LC/MS (-)	5206	197.155	2430-94-6	5312378		-0.20044	1.3374	-2.59957	1.74891	HMDB00529	0.134469	1.33706	1.07794	-0.571982	-0.337993	1.27797	-0.630414	-0.563659	2.23772	1.12133	-1.73172	-0.0235939	0.435053	-1.1069	0.225708	-0.299259	1.66477	-0.750063	-1.44506	-0.396798	0.149873	-0.910003	-0.102591	-1.34518	0.676261	-0.0252358	1.37771	-1.43828	0.127143	1.7887	1.61892	1.24154	0.45358
X - 17685		86			40782	LC/MS (-)	2592.6	233.012				-0.807177	1.21963	-0.630599	3.24225		-0.107946	0.647515	-0.630599	-0.630599	0.68983	1.15041	-0.630599	-0.630599	-0.630599	0.482247	-0.630599	0.397577	-0.630599	0.376998	-0.630599	1.05339	-0.630599	-0.448219	-0.630599	-0.630599	-0.630599	2.6558	-0.630599	-0.630599	-0.630599	-0.630599	-0.630599	-0.630599	-0.630599	1.5025	-0.630599	-0.630599	-0.630599
1-myristoyl-GPC (14:0)	1339	200	Lipid	Lysolipid	45453	LC/MS (+)	5481	468.308	20559-16-4	460604	C04230	-0.390506	0.844138	-2.48865	2.10155	HMDB10379	1.66312	1.75186	-0.736921	0.438617	0.0381889	2.14835	-0.630666	-0.383683	0.462609	0.52731	0.00900669	0.473135	0.154844	0.462609	0.73873	0.669878	2.02717	3.12689	1.35413	1.12656	1.42423	0.195088	-1.08382	1.45334	0.978213	-0.358356	1.00981	2.12689	1.53518	0.968991	1.57028	-0.372021	-0.130141
X - 19140		86			42547	LC/MS (-)	3638.6	309.101				-1.00199	0.781351	-0.631283	3.88314		1.28238	-0.631283	-0.631283	1.49882	-0.631283	5.86391	-0.631283	-0.631283	-0.631283	-0.631283	1.38498	3.21369	2.27428	-0.631283	-0.631283	0.447539	1.22633	-0.631283	1.76716	-0.631283	-0.631283	1.35281	-0.631283	-0.631283	-0.631283	-0.631283	1.4952	-0.631283	-0.631283	-0.631283	1.54813	0.807559	1.23701
X - 19520		83			43073	LC/MS (+)	3640.7	186.149				-3.08989	2.53372	-0.633351	3.35713		1.18472	1.14329	0.955533	1.37238	-0.633351	-0.633351	-0.633351	-0.633351	-0.633351	-0.633351	-0.633351	-0.633351	1.66043	1.30591	-0.633351	-0.253832	-0.633351	-0.633351	-0.633351	-0.633351	-0.633351	-0.633351	0.886615	-0.633351	0.996413	1.4265	-0.633351	1.04199	1.20586	1.22066	-0.633351	-0.633351	-0.633351
X - 12058		200			33410	LC/MS (+)	4350	200.164				0.940152	2.18174	-1.02279	2.63076		-0.543401	0.583502	0.610871	0.277009	-0.757153	-0.437733	-0.633963	-0.609419	-0.348777	-0.873886	-0.0899633	-0.945393	0.431642	0.446394	-0.463332	-0.489557	-0.747737	-0.561401	-0.649079	-0.854111	-0.288706	-0.709595	0.942426	-0.878	-0.101222	0.420895	-0.704671	0.627222	-0.000283629	0.45604	-0.6548	0.378883	-0.337707
N-acetyltyrosine	107	158	Amino Acid	Phenylalanine and Tyrosine Metabolism	32390	LC/MS (-)	1677	222.077	537-55-3	68310		-0.32345	0.952526	-1.29678	2.35135	HMDB00866	0.9316	0.589971	-0.232905	-0.0715303	-1.29678	1.15014	-0.635469	-1.29678	0.174186	-1.29678	0.122259	0.55524	0.242393	-0.460781	-1.29678	0.895505	0.0752842	-0.590723	1.14152	-1.29678	-0.0682634	-0.468981	0.0421965	1.15712	-1.29678	-1.29678	0.656266	1.18494	0.415469	0.512523	0.328452	-0.0311511	-1.07595
alanylalanine	387	78	Peptide	Dipeptide	15129	GC/MS	1379.5	271.1	1948-31-8	5484352		-0.885057	0.658581	-0.636155	2.94841	HMDB28680	1.45352	2.54832	-0.636155	2.59361	-0.636155	2.01647	-0.636155	-0.636155	0.820462	0.363592	0.796027	0.647397	0.998007	-0.636155	-0.636155	-0.636155	-0.636155	-0.636155	0.937223	2.37094	-0.636155	-0.636155	-0.636155	-0.23673	1.88263	-0.636155	-0.636155	-0.636155	-0.636155	-0.636155	-0.636155	-0.636155	1.34388
X - 16653		200			39229	LC/MS (-)	4505.4	244.908				0.190388	1.0795	-3.88332	2.61249		1.3305	1.21284	2.37973	0.258876	0.666045	0.204893	-0.636458	-0.695773	-0.295096	-0.9236	-0.388533	-0.0013482	-0.194457	0.721317	0.394623	-0.176367	-2.55343	-1.16446	0.0373375	-0.677816	1.70758	-0.882219	-3.41811	-0.223734	-0.693721	-0.274426	0.0317026	0.171227	0.377267	0.359689	-0.821343	-0.544716	0.00496319
bilirubin	2321	190	Cofactors and Vitamins	Hemoglobin and Porphyrin Metabolism	27716	LC/MS (-)	4812	583.256	635-65-4	5280352	C00486	-0.284237	1.54131	-2.57098	2.56389	HMDB00054	-0.129464	-0.686452	0.180668	0.13148	0.244621	2.98739	-0.641381	-0.630665	0.567501	-0.334042	1.42965	0.92315	0.0725171	0.994816	-0.281695	0.158151	-0.0359209	0.979921	-0.327918	-0.379268	-0.304926	0.0284297	-1.03364	1.03092	0.850943	0.0283656	-0.212666	0.556661	1.11777	-1.2865	0.0765139	-2.57098	0.382788
indoleacetate	181	200	Amino Acid	Tryptophan Metabolism	27513	LC/MS (+)	3760	176.071	6505-45-9	802	C00954	-0.00455849	0.823688	-4.47666	2.46128	HMDB00197	1.34667	1.36041	0.857166	-0.151469	-0.143863	1.94444	-0.645257	-0.465505	-0.765777	-1.45366	0.761948	1.14967	-0.55026	-1.13801	0.060925	-0.559309	0.00553424	0.865526	-0.409001	-0.438251	-1.18556	-2.67506	-3.23954	-0.265862	-0.897783	-0.0225776	-0.745165	0.709806	-0.142769	0.984945	-0.964692	-1.48006	-0.361693
X - 17357		184			40165	LC/MS (-)	4095	541.264				-0.183533	0.977855	-2.02157	1.96197		2.05484	0.198952	0.150001	-0.0265545	1.45576	-0.380386	-0.646887	-0.234131	-0.593683	-2.02157	0.924616	2.41691	0.18769	-0.659084	0.336266	-0.612169	-0.655069	0.267677	0.636252	0.070989	-1.51348	-0.0197855	-2.02157	0.767278	-0.520418	-0.209648	-0.0475118	0.634807	0.698346	0.862332	-0.580043	-0.396209	-1.3459
gamma-tocopherol	2295	198	Cofactors and Vitamins	Tocopherol Metabolism	33420	GC/MS	2264	488.4	54-28-4	14986	C02483	-0.0637221	0.917012	-2.33982	3.28242	HMDB01492	0.145036	0.320987	-3.40587	-0.35947	-0.405069	0.337509	-0.647084	0.939595	2.53716	2.27357	-0.461082	1.94537	-2.14534	-1.08937	-1.86363	0.4404	0.0768533	-0.529477	1.03865	1.60785	-0.388111	0.952322	-1.50758	0.292445	0.786271	0.603585	-2.53633	-0.153381	-2.12057	0.131505	-1.12304	-2.322	0.677808
X - 12258		75			33680	LC/MS (-)	2270	230.013				-1.29976	1.40463	-0.649102	3.26431		0.718674	-0.0282418	-0.649102	1.70714	0.178277	0.247236	-0.649102	-0.649102	0.359054	0.0721273	-0.649102	0.558721	-0.505898	1.00017	1.86382	0.314284	-0.649102	2.58794	-0.649102	-0.649102	-0.649102	-0.649102	-0.649102	-0.649102	1.66707	-0.649102	0.627943	-0.649102	-0.649102	1.26344	-0.649102	1.01945	1.28637
X - 14665		85			36592	LC/MS (-)	1498	232.028				-1.38822	1.47778	-0.649376	3.93716		1.34194	-0.649376	-0.649376	0.588095	-0.649376	0.621314	-0.649376	-0.649376	-0.649376	-0.649376	-0.349947	1.11789	3.9731	-0.649376	-0.649376	0.827797	-0.649376	0.365507	-0.649376	-0.649376	-0.649376	1.40585	-0.649376	0.302021	-0.649376	-0.649376	-0.649376	-0.649376	-0.185168	-0.649376	-0.649376	-0.649376	0.939396
5alpha-androstan-3alpha,17beta-diol monosulfate 1*	1612	93	Lipid	Steroid	37186	LC/MS (-)	4915	371.19				-1.91264	1.49045	-0.650409	3.2856		0.229098	-0.650409	-0.650409	0.7909	2.43017	-0.650409	-0.650409	-0.650409	-0.650409	-0.650409	0.709956	2.76061	0.24072	-0.650409	-0.650409	1.98808	-0.650409	-0.650409	-0.650409	1.33581	3.01866	2.39567	-0.104913	-0.650409	1.94088	-0.650409	-0.650409	-0.650409	0.159401	-0.650409	0.575026	-0.650409	-0.232087
pentadecanoate (15:0)	950	192	Lipid	Long Chain Fatty Acid	1361	GC/MS	1853.5	299.2	1002-84-2;10002-84-2	13849	C16537	0.0317044	0.694149	-2.38645	1.89141	HMDB00826	0.751252	2.84365	0.162108	-0.0456738	-0.965465	-0.289913	-0.651336	-0.789821	-0.828787	0.0872823	-1.07743	2.07023	0.443078	-0.544151	0.806862	-0.556019	-0.118966	-1.33515	-1.95565	1.30253	-2.38645	-1.30918	-1.63758	-1.16306	1.5555	-0.502976	-0.452058	-0.88458	1.55196	-0.198188	-0.779666	-0.550903	0.218595
X - 12063		177			33415	LC/MS (-)	4822	427.215				-0.416693	1.41856	-1.6808	2.68153		0.475972	0.781811	-0.648485	1.13317	1.59886	-0.619814	-0.651834	-0.988868	-1.6808	-1.6808	-0.637568	0.36125	0.650752	0.737252	0.586383	0.00434331	-0.0250935	0.386866	0.566544	1.14845	1.30087	1.89679	0.662515	0.873767	1.19886	-0.564222	-0.475908	0.807184	0.371323	-0.038233	1.64222	1.54345	0.901352
21-hydroxypregnenolone monosulfate 1*	1550	96	Lipid	Steroid	37174	LC/MS (-)	4616	411.185	88378-34-1	174681		-0.545576	1.35618	-0.653684	3.20939		-0.0501094	0.0425443	0.881874	-0.273606	0.458079	3.41613	-0.653684	-0.653684	0.163854	-0.653684	-0.653684	-0.0852741	-0.653684	-0.653684	-0.653684	-0.040177	-0.653684	-0.653684	0.338525	-0.653684	-0.653684	0.360927	-0.653684	0.737144	-0.653684	-0.653684	-0.653684	-0.653684	-0.248239	-0.653684	-0.653684	-0.653684	0.379293
C-glycosyltryptophan*	214	200	Amino Acid	Tryptophan Metabolism	32675	LC/MS (+)	1912	367.15				0.180485	0.538665	-1.35451	3.15612		0.0815336	0.589183	0.962258	-0.975421	-0.339449	3.34673	-0.654255	-0.0400709	-0.290974	-0.867515	0.659352	2.93131	-0.889569	-0.21731	-0.143591	-1.13917	-0.325642	-0.41437	-0.217181	-0.490126	-0.648339	-1.58822	-2.52575	0.368597	-0.76589	0.410736	-0.573511	-0.476259	-0.546077	-0.144345	-1.6948	-1.12813	-1.01792
arabonate	2288	200	Cofactors and Vitamins	Ascorbate and Aldarate Metabolism	37516	GC/MS	1736	292.1	7643-75-7	122045	C00878	0.0106342	0.654533	-2.54084	2.30465	HMDB00539	0.743123	0.307667	0.312167	-0.521167	-0.343572	5.70919	-0.655007	-0.882673	-0.427507	-0.403443	-0.271541	2.52827	1.1684	1.68002	1.38818	-0.617918	0.541374	-2.15136	0.877921	-0.162432	0.101914	-0.378425	-1.93633	-0.0317215	0.166447	-0.016247	0.391641	-1.00284	-0.755263	-0.019708	-1.10015	-0.17624	-0.128798
X - 14658		191			36585	LC/MS (-)	4812	288.619				0.418368	2.25221	-2.02975	3.47469		-0.85095	1.27	0.911633	-0.641736	-1.53719	0.907235	-0.666275	-0.796944	-2.02975	-2.02975	0.190596	-0.742236	0.975401	-0.539948	-0.178336	-0.467627	-0.263545	0.0500338	3.76536	-0.699179	-0.5496	-1.27265	-0.142063	3.61091	-1.09683	-1.16442	0.15833	-0.662279	-0.846057	-1.38232	-0.766252	-1.05358	-0.650082
5alpha-androstan-3,17-diol monosulfate (alpha,beta or beta,alpha)*	1614	79	Lipid	Steroid	37189	LC/MS (-)	5072	371.19				-2.61873	1.73176	-0.667654	2.7905		-0.667654	-0.667654	-0.667654	-0.667654	2.83084	-0.667654	-0.667654	-0.667654	1.49986	-0.667654	2.60359	2.0143	-0.667654	-0.667654	-0.667654	0.895099	-0.667654	0.534753	-0.667654	-0.429434	0.721707	1.39711	-0.667654	-0.667654	1.52432	-0.667654	-0.667654	-0.667654	-0.667654	-0.667654	-0.667654	-0.667654	-0.667654
gamma-CEHC glucuronide*	2299	107	Cofactors and Vitamins	Tocopherol Metabolism	42381	LC/MS (-)	2540	439.161				-0.983407	0.892366	-0.668687	2.86593		-0.668687	-0.668687	-0.668687	0.443839	0.993664	-0.668687	-0.668687	-0.668687	-0.668687	-0.668687	0.516615	2.51617	-0.668687	-0.668687	-0.668687	0.872188	1.42016	2.62183	4.15202	1.299	1.31986	1.477	-0.668687	2.71942	0.858129	-0.668687	-0.668687	0.830725	-0.668687	0.975233	-0.205314	-0.668687	-0.668687
X - 14626		137			36553	LC/MS (-)	4856	288.619				-0.915304	1.77441	-1.13212	2.49745		0.252664	1.21641	-1.13212	0.268977	-0.131611	-1.13212	-0.669812	-0.259722	-1.13212	-1.13212	1.35944	-0.166084	-0.2914	-0.485254	-0.281429	0.724839	-1.13212	1.20583	-1.13212	1.22002	0.938978	0.705107	1.06951	-1.13212	0.955049	-1.13212	-0.698619	0.853575	0.881825	-0.162168	1.49384	0.41991	0.428962
N-acetylalanine	25	192	Amino Acid	Alanine and Aspartate Metabolism	1585	LC/MS (-)	882	130.051	97-69-8	88064	C02847	0.0655854	0.446126	-2.52955	2.77172	HMDB00766	0.541552	0.639774	0.913829	-1.07339	-0.749382	1.03544	-0.670873	0.0778032	-0.508654	-1.07599	1.03947	2.27532	-0.468398	0.3706	-0.14076	-1.14342	-2.52955	-2.52955	-2.52955	-2.52955	-2.52955	-2.52955	-2.52955	2.09317	-2.52955	-0.279416	-0.537275	-1.19725	-1.08632	-0.217158	-1.33249	-1.27347	-0.916086
2-myristoyl-GPC* (14:0)*	1340	200	Lipid	Lysolipid	35626	LC/MS (+)	5450	468.308				-0.371845	0.820245	-2.28401	2.28217		2.02748	1.60971	-0.443764	0.443009	-0.0510194	2.62669	-0.67272	-0.609772	0.453334	0.648075	0.0670475	0.776189	-0.0175267	0.205464	0.807469	0.763504	2.16144	3.57299	1.31271	1.09311	1.31019	-0.200829	-1.07372	1.94605	1.09109	-0.271813	1.00345	2.41668	1.61903	0.632661	1.62248	0.00640997	-0.0738349
cortisol	1582	200	Lipid	Steroid	1712	LC/MS (+)	4573	363.217	50-23-7	5754	C00735	0.0286239	1.01187	-2.42886	2.65103	HMDB00063	0.391114	0.821623	0.354612	-0.0282882	0.0479935	-1.7843	-0.674659	-0.715565	0.15348	-0.718704	-0.19584	-0.201362	0.0720236	-1.27961	-0.318228	0.867729	0.144882	-0.51596	-0.5508	-0.812267	-1.57813	-0.382833	-1.3283	1.35984	-1.11227	0.405168	-1.01856	-1.37863	-0.272571	0.178499	0.746684	-1.01181	0.97729
X - 11677		196			33015	LC/MS (+)	1878	267.097				-0.22626	0.976999	-2.48606	2.30457		0.390981	-0.292048	0.51303	0.0446362	-0.272191	0.298062	-0.678226	0.0423115	-0.845569	-0.960563	0.815382	-0.631276	0.543544	0.924888	0.724847	0.626212	1.64366	0.190617	0.667139	0.378642	0.196185	0.144235	-0.335666	0.974846	0.647873	1.39426	0.434031	0.353531	0.292177	1.68399	0.631241	1.23218	0.357868
X - 14663		78			36590	LC/MS (-)	4336	288.62				-1.10693	1.27388	-0.680647	3.15705		0.513341	1.5214	1.20049	-0.371595	-0.680647	-0.680647	-0.680647	-0.680647	-0.680647	-0.680647	-0.680647	-0.680647	-0.407708	-0.680647	-0.680647	-0.680647	-0.680647	-0.680647	2.17156	-0.680647	-0.00354919	-0.680647	-0.680647	3.16422	-0.680647	-0.680647	-0.680647	-0.680647	-0.680647	-0.680647	-0.680647	-0.680647	-0.680647
phenylalanylleucine	585	79	Peptide	Dipeptide	40192	LC/MS (-)	4165.3	277.156	3303-55-7	4078229		-0.911485	0.85019	-0.68089	3.76003		2.59421	-0.68089	-0.68089	2.02097	-0.68089	-0.68089	-0.68089	-0.68089	-0.68089	-0.68089	-0.68089	0.940679	4.79421	1.05508	-0.68089	0.735851	-0.68089	-0.68089	0.942905	0.781196	1.27279	0.141471	-0.68089	-0.68089	0.964108	-0.68089	-0.68089	-0.68089	-0.68089	-0.68089	-0.68089	-0.68089	-0.68089
corticosterone	1583	187	Lipid	Steroid	5983	LC/MS (+)	4856	347.222	50-22-6	5753	C02140	0.0808018	1.50518	-2.09556	2.01064	HMDB01547	0.672747	0.0113824	0.204042	-0.111881	-0.365544	-0.246685	-0.6851	-1.04533	-0.0201889	-2.09556	-0.647758	-0.782834	-0.586685	-0.737849	-0.665967	0.617087	0.120286	-0.961864	0.259458	-1.05364	-2.09556	-0.897735	-2.09556	1.11421	-0.857459	0.379596	-0.469777	-0.653907	-0.624351	0.43983	0.840397	-0.449754	1.03037
X - 12712		72			34322	LC/MS (-)	1690	218.997				-0.74271	1.01586	-0.697047	3.87397		0.55561	0.464245	-0.697047	-0.697047	0.321115	-0.697047	-0.697047	-0.279554	-0.697047	-0.697047	-0.697047	0.336162	-0.697047	-0.0140318	0.914839	-0.697047	-0.697047	-0.697047	-0.697047	-0.697047	-0.697047	-0.697047	-0.697047	-0.697047	1.49984	-0.697047	-0.697047	-0.697047	0.712941	-0.697047	-0.697047	-0.697047	-0.697047
X - 17438		108			40267	LC/MS (-)	1986.1	245.14				-0.44589	1.32859	-0.698945	4.17242		0.729095	-0.698945	0.931667	-0.484871	-0.698945	0.89012	-0.698945	0.749444	-0.698945	-0.173884	0.294812	-0.698945	-0.698945	-0.698945	-0.698945	-0.510737	-0.698945	-0.698945	-0.383641	-0.698945	-0.698945	1.4389	0.121505	0.712189	-0.698945	-0.698945	-0.024754	-0.698945	-0.698945	-0.652984	0.0173762	0.495584	-0.698945
stearamide	1103	190	Lipid	Fatty Acid, Amide	37487	GC/MS	2071	131	124-26-5	31292	C13846	-0.317005	1.1024	-1.32832	2.03621	HMDB34146	1.84995	1.31837	0.568705	2.00531	-0.367528	0.601612	-0.700809	0.28605	-0.0459181	-0.721968	-0.987717	-0.739543	1.36504	0.917994	-0.222415	-0.788227	1.06997	0.760077	1.53173	1.43189	0.937167	-0.443323	0.665271	0.452296	2.04749	0.713001	-0.225201	1.0286	0.478347	1.68237	-0.833493	-0.583823	0.591078
4-acetaminophen sulfate	2774	69	Xenobiotics	Drug	37475	LC/MS (-)	1779	230.013	10066-90-7;32113-41-0	83939	C06804	-3.60393	4.1	-0.708742	2.37324	HMDB59911	-0.708742	-0.708742	-0.708742	0.746325	-0.708742	2.27226	-0.708742	-0.708742	0.165789	1.45438	-0.708742	-0.708742	0.577029	-0.708742	-0.708742	0.737147	-0.708742	-0.149419	-0.708742	-0.708742	0.255682	-0.708742	-0.708742	-0.708742	-0.708742	-0.708742	-0.708742	-0.708742	-0.708742	-0.708742	0.845143	1.35704	0.502757
X - 13835		52			35730	LC/MS (-)	1014	169.061				-1.38955	1.41308	-0.710819	2.60141		1.7336	-0.710819	-0.710819	-0.710819	-0.710819	-0.710819	-0.710819	-0.710819	0.813745	-0.710819	0.87253	3.28318	0.480629	-0.189064	-0.710819	0.701519	-0.710819	-0.710819	-0.710819	-0.710819	-0.710819	-0.710819	-0.710819	-0.710819	-0.710819	-0.710819	-0.710819	-0.710819	-0.710819	-0.710819	-0.710819	-0.710819	-0.710819
X - 14619		121			36546	LC/MS (+)	849	160.133				-1.36309	1.58269	-0.713698	3.12783		-0.101671	1.25044	0.9228	0.86125	-0.713698	-0.713698	-0.713698	0.193331	-0.713698	0.806327	0.862702	-0.00561735	1.12405	1.62508	-0.713698	-0.713698	0.86125	-0.713698	-0.713698	-0.713698	-0.713698	-0.713698	-0.713698	0.694563	1.05692	2.54208	2.41316	1.29119	1.81607	0.269902	-0.713698	-0.713698	1.91655
1,7-dimethylurate	2413	85	Xenobiotics	Xanthine Metabolism	34400	LC/MS (-)	1607	195.052	33868-03-0	91611	C16356	-2.2899	1.97712	-0.714053	2.68131	HMDB11103	0.745954	-0.714053	0.8523	1.81745	1.1582	1.0397	-0.714053	0.762358	1.54134	2.18318	-0.714053	1.02349	-0.714053	-0.714053	-0.714053	-0.714053	-0.714053	-0.714053	-0.714053	-0.714053	-0.714053	1.04994	-0.714053	-0.714053	-0.714053	2.01471	-0.714053	-0.714053	0.62302	1.03304	-0.714053	-0.714053	-0.714053
X - 09789		193			32753	LC/MS (-)	2613	153.019				-0.2936	1.91916	-2.48319	2.10073		1.16382	1.50386	0.0943013	1.51196	0.779228	0.130625	-0.714559	0.436415	1.24104	1.53937	1.05478	1.96521	-0.00583525	0.819102	0.606571	1.1694	-2.48319	0.362466	0.398389	0.239733	-0.359719	-0.693265	-1.05692	0.0217126	-0.67229	-0.265726	0.426215	-0.223637	-0.0308581	0.230968	-1.09416	-0.270351	0.442917
X - 15382		200			37629	LC/MS (+)	2540	271.104				-0.221046	0.569072	-3.38182	2.96276		0.494048	-0.0706473	1.58783	0.540253	-0.56428	7.22217	-0.716921	-0.851545	0.581278	0.222084	0.977566	1.18993	-0.214355	0.67349	0.11671	-0.434973	1.0747	-1.07661	1.13995	-0.137707	-0.272938	-0.0610306	-2.27867	0.219546	2.02658	1.37176	-0.233354	1.10826	0.458748	-0.327614	-1.35149	-2.37	0.826019
X - 17706		95			40803	LC/MS (-)	4691.3	539.25				-0.700357	0.696032	-0.71716	2.89239		1.04919	0.149588	-0.71716	0.475431	1.08827	-0.71716	-0.71716	-0.71716	-0.71716	-0.71716	1.00621	3.68466	-0.318555	-0.71716	-0.71716	1.41299	-0.71716	-0.71716	-0.71716	-0.71716	-0.71716	0.962341	-0.71716	-0.71716	-0.71716	-0.234004	-0.71716	-0.71716	-0.71716	1.17871	-0.71716	-0.71716	0.855726
alliin	2553	82	Xenobiotics	Food Component/Plant	41494	LC/MS (+)	1028.8	178.053	556-27-4	87310	C08265	-1.4877	1.47442	-0.72401	3.01966	HMDB33592	0.310146	-0.72401	-0.72401	1.24449	1.41047	-0.72401	-0.72401	-0.72401	-0.72401	-0.72401	0.339265	3.07081	-0.72401	1.00901	0.532027	-0.72401	-0.72401	-0.72401	-0.72401	-0.1964	-0.72401	-0.72401	-0.72401	-0.72401	1.00901	-0.72401	-0.72401	-0.72401	-0.72401	1.01038	-0.72401	-0.72401	1.46475
cytidine	2226	199	Nucleotide	Pyrimidine Metabolism, Cytidine containing	514	LC/MS (+)	1065	244.093	65-46-3	6175	C00475	-0.0612417	0.736161	-1.86134	2.50692	HMDB00089	0.669516	-0.0317942	0.402147	0.0831907	0.718683	1.08156	-0.72701	-0.164848	-0.905157	-1.4449	-0.694999	0.580712	0.112851	-0.411527	-0.501868	-0.252922	0.241899	-0.966156	2.38833	1.82498	-1.02583	0.0537189	-1.58782	1.92867	0.762301	-0.0879304	-0.334965	-1.39638	-1.52359	-0.596047	-1.64101	-1.42437	0.0831907
tetradecanedioate (C14)	1071	200	Lipid	Fatty Acid, Dicarboxylate	35669	LC/MS (-)	3970	257.176	821-38-5	13185		0.227043	0.922599	-1.66238	5.93876	HMDB00872	-0.143436	1.00661	0.680843	-0.392402	-0.596384	0.36863	-0.730299	-0.478034	-0.477682	-0.246091	-0.854841	-0.0538924	-0.57698	-0.607861	-0.803527	-0.508978	-0.643118	-0.606092	0.384503	-0.267315	-0.988213	-0.725683	-2.07569	-0.11693	-0.385199	0.210006	0.271479	-0.00862596	0.464208	0.187423	1.64925	0.887492	-1.53914
X - 12193		110			35760	LC/MS (-)	2343	201.113				-0.722766	0.597103	-0.730308	2.80879		1.44288	0.607375	-0.730308	-0.582348	0.826735	-0.730308	-0.730308	2.12621	0.299348	1.01019	-0.730308	3.03267	-0.730308	-0.730308	-0.730308	-0.730308	0.527491	2.20417	2.57246	0.0298151	1.13482	4.68034	1.1753	2.11769	0.836122	-0.730308	0.406979	0.421283	-0.730308	0.473912	-0.730308	-0.730308	-0.057711
oleamide	1101	200	Lipid	Fatty Acid, Amide	32458	LC/MS (+)	5766	282.279	301-02-0	5283387	C19670	0.723987	4.56899	-1.56595	1.97901	HMDB02117	0.784758	1.5581	1.46338	1.02231	-0.366935	-0.20776	-0.735223	-0.160738	-0.476158	-0.895338	-0.158456	-1.23075	0.871636	1.14043	-0.422925	-1.39877	-0.314365	-0.739457	-0.847901	-1.22579	-0.994853	-0.619987	1.39444	-1.02755	1.47724	1.29757	-0.351813	1.71235	1.10991	0.988051	0.149553	0.854487	0.0046706
quinate	2694	92	Xenobiotics	Food Component/Plant	18335	GC/MS	1793	345.1	77-95-2	6508	C00296	-0.919559	1.9805	-0.739049	3.70336	HMDB03072	0.227039	-0.739049	-0.739049	-0.739049	-0.1158	3.40903	-0.739049	0.49017	-0.739049	-0.739049	-0.739049	0.403701	-0.739049	1.75202	0.464307	-0.739049	-0.739049	-0.269439	-0.739049	-0.19871	-0.739049	0.132568	-0.739049	-0.739049	-0.739049	-0.739049	-0.739049	-0.739049	-0.739049	-0.739049	-0.00895562	-0.739049	0.00516017
1-arachidoyl-GPC (20:0)	1361	199	Lipid	Lysolipid	45456	LC/MS (+)	6100	552.402		24779473	C04230	-0.275886	1.06958	-2.39146	2.53183	HMDB10390	0.327185	-0.0768365	-0.546204	1.76272	0.657061	1.31442	-0.739401	0.755577	-0.252844	0.897398	-0.392742	0.489977	-1.21595	-0.514183	0.132243	0.257939	0.722205	0.643785	0.396064	-0.187417	-1.26791	0.53044	-0.935067	-0.243033	0.996622	0.636506	1.38655	0.630013	0.043281	1.3778	2.06841	0.284332	0.306938
X - 15606		54			37855	LC/MS (-)	3196	246.95				-2.74431	4.02738	-0.742066	3.37663		0.427303	0.59005	-0.742066	0.54313	-0.742066	-0.742066	-0.742066	0.768683	-0.742066	-0.742066	-0.742066	-0.742066	0.755325	-0.742066	-0.742066	-0.742066	-0.742066	-0.742066	-0.742066	-0.742066	-0.742066	-0.742066	-0.742066	-0.742066	-0.742066	-0.742066	-0.742066	-0.742066	0.622865	-0.742066	-0.742066	-0.742066	-0.742066
5,6-dihydrothymine	2244	200	Nucleotide	Pyrimidine Metabolism, Thymine containing	1418	LC/MS (+)	1639	129.066	696-04-8	93556	C00906	0.0507794	0.492872	-2.40597	3.13133	HMDB00079	-1.29207	-0.9365	1.55578	-1.25493	-0.517472	1.1266	-0.743972	-0.179863	-0.235469	0.22598	0.35841	-0.0989852	-0.568908	0.0132309	0.357595	-0.101679	2.02213	-0.56336	1.24156	-0.546381	0.847006	-0.345852	-0.9156	2.21457	0.268101	0.0618993	-1.01569	-2.11484	-1.15074	0.197511	-0.46436	0.443549	-0.822827
X - 14949		164			36976	LC/MS (+)	957	219.098				0.205055	1.37226	-2.01218	2.72225		-0.481363	-1.45244	1.07101	-0.917606	0.34142	-2.01218	-0.746568	-0.342173	-0.58092	-1.04871	-2.01218	0.645705	1.24584	-0.138047	0.0887641	-0.535936	-2.01218	-2.01218	-2.01218	-1.39396	-0.464061	-2.01218	-2.01218	-2.01218	-2.01218	-0.400198	-0.95078	-0.457771	-2.01218	-0.0986992	-0.0623184	0.551017	-0.958147
2-docosahexaenoyl-GPC* (22:6)*	1374	85	Lipid	Lysolipid	35883	LC/MS (-)	5800	642.341				-1.21455	1.13447	-0.747833	2.4489		-0.747833	1.07375	-0.747833	-0.747833	0.860927	0.998297	-0.747833	-0.747833	0.903561	1.14186	0.995074	-0.747833	-0.747833	-0.747833	-0.747833	-0.747833	0.435266	-0.747833	0.171623	-0.747833	-0.747833	-0.747833	-0.747833	-0.747833	0.470827	-0.747833	-0.747833	1.02111	1.93384	-0.747833	-0.747833	0.974237	-0.747833
X - 17445		127			40274	LC/MS (-)	4515.2	327.652				-0.398929	1.06798	-0.748861	3.02076		-0.748861	0.866892	0.173034	-0.748861	-0.748861	-0.748861	-0.748861	-0.0636458	-0.748861	-0.748861	0.401394	0.34509	-0.748861	-0.748861	-0.748861	-0.314092	0.801357	1.76159	7.88307	-0.119904	0.635857	-0.748861	0.5379	7.97143	0.0672458	-0.748861	-0.748861	-0.748861	-0.748861	-0.085971	1.95159	1.82055	0.313442
palmitic amide	1100	200	Lipid	Fatty Acid, Amide	42095	LC/MS (+)	5758	256.263	629-54-9	69421		1.585	3.49723	-0.973398	1.80491		1.04124	1.59286	1.33126	1.46439	-0.784225	-0.484032	-0.752243	-0.491209	-0.748651	-0.834824	-0.997698	-1.07695	1.16609	1.1911	-0.497805	-0.962541	-0.281126	-0.941571	-0.711421	-0.852825	-0.807465	-0.592348	1.427	-0.949621	1.20016	1.46983	-0.416305	1.71682	0.987742	1.68137	-0.370812	-0.274626	-0.358922
N-acetyl-beta-alanine	2219	200	Nucleotide	Pyrimidine Metabolism, Uracil containing	37432	LC/MS (+)	1460	132.066	3025-95-4	76406	C01073	0.207417	0.476028	-2.252	2.21257		0.712009	1.45521	-1.18656	-1.1307	-0.364184	-0.605979	-0.752644	-0.602807	-0.0712424	-2.23205	0.243931	0.638906	1.15063	0.918009	0.292538	-1.05164	-0.626992	-1.1778	-0.711437	-1.86546	1.82624	-2.48988	0.636824	-0.90329	-2.62248	0.440833	1.25254	0.219369	0.172799	0.706192	-2.29406	-1.82276	-1.59239
3-hydroxydecanoate	1185	200	Lipid	Fatty Acid, Monohydroxy	22053	LC/MS (-)	4681	187.134	5561-87-5	26612		0.188239	1.29158	-1.76938	2.01205	HMDB02203	0.0182802	0.620749	1.79752	-0.370103	-0.677577	1.67095	-0.757433	-1.06066	-0.183658	-0.43517	-1.15129	-0.0341493	-0.705768	-1.0313	-1.38185	-0.897958	-0.11153	-2.29834	-0.719293	-1.32338	-1.94409	-1.47434	-2.25898	-1.89847	-0.58317	0.176017	0.684983	-0.0774222	0.13258	0.565954	0.529667	0.264202	-0.298579
5alpha-androstan-3alpha,17alpha-diol monosulfate	1613	85	Lipid	Steroid	37183	LC/MS (-)	5183	371.19				-1.74262	1.3146	-0.759103	3.31615		0.760331	-0.759103	-0.759103	0.702834	2.10709	-0.759103	-0.759103	-0.759103	-0.759103	-0.759103	0.909088	2.88127	-0.759103	-0.759103	-0.759103	1.6615	-0.759103	1.09227	-0.759103	1.49247	2.74751	2.3355	-0.759103	-0.759103	1.93648	-0.759103	-0.759103	-0.759103	0.377725	-0.759103	-0.759103	-0.759103	-0.759103
X - 13557		155			38363	LC/MS (+)	4224	254.058				-0.330872	0.955181	-1.01883	6.31636		-1.01883	0.124167	-0.292621	-1.01883	-0.00689392	2.73439	-0.760285	-0.442442	-0.260487	0.0816294	0.503875	0.217752	0.346397	0.323318	-1.01883	-1.01883	0.0508807	0.198011	-1.01883	0.115919	0.531472	0.30216	0.346397	0.572179	-1.01883	0.381077	-1.01883	-0.195556	0.233384	0.550994	0.948142	3.52181	0.518121
X - 20643		91			45244	LC/MS (-)	3989	539.249				-0.601187	0.77572	-0.766199	3.23782		0.307636	1.3604	-0.766199	0.171625	-0.766199	-0.766199	-0.766199	-0.766199	-0.766199	-0.766199	0.732771	3.0875	0.860648	-0.766199	0.0137665	-0.728149	-0.766199	-0.766199	-0.766199	-0.766199	-0.766199	-0.766199	-0.766199	-0.766199	-0.766199	-0.766199	-0.766199	-0.766199	-0.766199	0.60288	0.836873	0.69275	-0.766199
N-palmitoyltaurine	1299	166	Lipid	Endocannabinoid	39835	LC/MS (-)	5556.8	362.237	83982-06-3			-0.214344	1.27731	-1.35992	1.74865		0.934677	0.78378	2.15665	-1.11827	0.650715	0.740754	-0.773152	-1.35992	-0.437807	-0.514554	-0.388255	1.78128	-0.491946	-1.35992	-0.817058	-0.941625	1.30391	-1.35992	0.112744	-0.35865	-0.947576	-1.35992	-1.04472	-0.122388	-1.35992	1.4494	0.312619	0.511686	-1.0924	1.11423	0.349877	1.59562	0.5757
X - 12462		200			33907	LC/MS (+)	1269	148.043				-0.19756	0.589327	-1.94806	3.53379		-0.304757	1.30076	1.38883	2.9932	-0.117693	-2.56457	-0.77357	0.634362	-0.53312	-0.624807	1.23365	1.46799	0.254688	1.21242	-1.76384	0.166788	4.12355	-2.70316	-0.423852	-1.27208	-1.21886	-0.262384	1.6551	0.341007	1.90155	0.931191	0.741916	2.14633	2.16775	-1.15645	-1.85718	-4.39521	2.7471
X - 18371		96			41590	LC/MS (+)	1846	265.085				-0.731518	1.4107	-0.774069	3.42556		-0.774069	0.581369	-0.774069	1.40134	-0.774069	0.658982	-0.774069	0.35224	-0.774069	-0.774069	-0.620875	0.979082	-0.774069	-0.774069	-0.774069	0.220171	-0.774069	0.444362	-0.774069	-0.586798	-0.774069	-0.774069	-0.774069	-0.502264	-0.774069	-0.774069	-0.774069	1.38041	-0.774069	-0.774069	-0.774069	-0.774069	-0.774069
X - 11429		200			32746	LC/MS (-)	1151	245.077				0.080441	0.479269	-2.99492	2.70809		0.12851	-0.147507	0.880171	0.146884	0.757484	0.910842	-0.777029	0.502449	-1.01322	-1.19367	0.534569	2.80986	-0.32349	-0.167841	-0.482811	-0.0919789	0.601934	-0.832186	1.25391	0.33076	-0.674017	-0.454479	-1.179	0.83711	0.0319795	-0.0514495	-0.90425	-1.70784	-1.39184	-0.0943427	-1.71422	-1.61253	-0.273814
palmitoleate (16:1n7)	952	200	Lipid	Long Chain Fatty Acid	33447	LC/MS (-)	5477	253.217	373-49-9	445638	C08362	0.108457	1.06418	-2.18092	2.31766	HMDB03229	0.179111	0.790039	0.866906	-0.642903	-0.290233	-0.164951	-0.781843	-0.880178	0.854231	1.08192	-1.6744	0.256457	-0.582667	-0.428944	0.299392	0.146705	0.135138	-1.01625	-2.40917	-0.663802	-1.34027	-1.79184	-0.925537	-1.94407	0.190497	0.784282	1.25428	-1.34311	0.0657785	1.20058	1.21105	1.75461	0.424487
phenylalanylaspartate	580	195	Peptide	Dipeptide	41419	LC/MS (+)	1901	281.113	22828-05-3	335051		0.0331703	0.757517	-2.90591	2.32344		1.18945	1.18564	0.661563	-0.926108	-1.14825	-1.18232	-0.787628	0.187855	-1.12234	-1.31622	0.509639	-0.997145	0.682835	0.338999	1.29204	-0.430737	-2.14912	0.218948	1.90329	0.423857	1.09907	-0.204992	-1.4398	1.72945	0.975991	0.438053	-0.474963	-1.07137	-1.41143	1.43251	-2.90591	0.751187	-2.90591
X - 13859		197			35754	LC/MS (-)	721	286.06				-0.112293	0.97051	-2.52216	2.34894		0.00341185	1.58213	-0.296287	-0.906651	-1.71269	1.96971	-0.788737	0.565357	-2.23471	-1.41787	-0.732159	0.333665	0.780312	-0.0752777	0.168609	0.237387	2.17183	-0.147865	1.78003	0.00261967	0.839783	-1.3463	0.975833	0.531175	-0.375932	-2.17181	-0.948516	-1.77708	-1.73154	1.61692	-2.52216	-0.746413	-2.0784
cinnamoylglycine	2584	100	Xenobiotics	Food Component/Plant	38637	LC/MS (-)	3139	204.067	16534-24-0	709625		-1.07701	1.40554	-0.788839	2.90155		0.760721	-0.788839	-0.788839	-0.233308	-0.788839	-0.788839	-0.788839	1.40426	1.68255	0.983681	-0.437415	2.0215	-0.788839	-0.788839	-0.788839	0.259536	-0.788839	-0.788839	-0.788839	-0.788839	-0.788839	-0.788839	-0.788839	-0.788839	-0.788839	0.337122	-0.788839	-0.788839	-0.788839	0.677759	1.4851	0.746995	1.26633
cysteine	285	200	Amino Acid	Methionine, Cysteine, SAM and Taurine Metabolism	31453	GC/MS	1560.1	218	52-90-4;56-89-3	5862	C00097	-0.38907	0.599052	-2.25821	3.60517	HMDB00574	-0.194088	0.665921	0.324756	2.55621	0.329274	6.39017	-0.789561	0.0757738	0.0858379	-0.820519	2.78812	1.62406	3.33897	3.0457	0.74862	-1.0408	3.60845	0.511716	3.15118	1.6614	0.807572	-0.874179	-0.165421	3.74849	2.82236	2.42015	1.62514	1.76211	2.12419	0.751087	-0.345322	0.392861	0.269547
pyridoxal	2346	126	Cofactors and Vitamins	Vitamin B6 Metabolism	1651	LC/MS (+)	1210	168.066	65-22-5	1050	C00250	-0.779954	1.36106	-0.793078	4.2131	HMDB01545	0.216456	0.43796	0.547779	1.43114	-0.230157	0.209914	-0.793078	-0.793078	-0.793078	-0.793078	0.869594	0.943115	0.537394	-0.793078	-0.793078	3.36085	1.00529	0.597734	1.81296	1.04404	1.29328	0.747274	0.628221	2.56377	1.24744	0.546203	0.454709	0.745086	-0.793078	0.494936	-0.793078	-0.793078	-0.793078
D-urobilin	2326	82	Cofactors and Vitamins	Hemoglobin and Porphyrin Metabolism	40084	LC/MS (+)	4621	589.302	3947-38-4	6276321	C05795	-1.3877	1.77473	-0.793164	3.11724	HMDB04161	0.177822	0.0756273	2.57557	-0.793164	-0.793164	-0.793164	-0.793164	-0.793164	1.18475	0.781922	0.451277	1.19464	-0.793164	-0.793164	-0.793164	-0.793164	-0.793164	1.33527	0.297788	-0.793164	-0.793164	-0.793164	-0.793164	-0.793164	-0.793164	-0.793164	0.85858	0.2378	-0.793164	-0.793164	-0.793164	-0.793164	-0.793164
X - 15474		134			37722	LC/MS (+)	3872	202.144				-0.0607687	1.98397	-0.794673	4.49223		-0.794673	0.0810531	0.0779548	-0.794673	-0.794673	-0.794673	-0.794673	-0.794673	-0.275519	-0.794673	-0.101847	-0.297557	-0.794673	0.0338738	-0.794673	-0.0623894	-0.760605	-0.197541	-0.794673	-0.335352	-0.794673	-0.794673	-0.253457	-0.105962	-0.104495	-0.794673	-0.794673	0.0924103	-0.794673	0.294495	-0.794673	-0.794673	-0.794673
4-acetylphenyl sulfate	2795	77	Xenobiotics	Drug	22115	LC/MS (-)	2399	215.002		4684006	C00548	-1.46193	1.79492	-0.800229	2.82804		0.685402	-0.800229	-0.800229	1.09206	-0.800229	-0.800229	-0.800229	-0.800229	-0.800229	-0.800229	-0.800229	0.686419	0.165634	1.03319	0.946173	0.494144	-0.800229	0.610782	0.437897	-0.800229	-0.800229	0.665517	-0.800229	0.287896	-0.800229	-0.800229	-0.800229	-0.800229	-0.800229	-0.800229	-0.800229	-0.800229	-0.800229
2-methylcitrate	932	90	Energy	TCA Cycle	37483	GC/MS	1778	287.1	6061-96-7	439681	C02225	-1.07809	0.908821	-0.800947	2.56757	HMDB00379	-0.800947	-0.800947	-0.800947	-0.800947	-0.800947	-0.800947	-0.800947	-0.800947	1.17618	-0.800947	4.49259	7.31772	0.78075	1.78012	-0.800947	2.91397	-0.800947	-0.800947	-0.800947	-0.800947	-0.800947	-0.800947	-0.800947	-0.800947	-0.800947	-0.800947	1.28233	-0.800947	-0.800947	-0.800947	-0.800947	0.325502	-0.800947
3-hydroxy-2-ethylpropionate	256	186	Amino Acid	Leucine, Isoleucine and Valine Metabolism	32397	GC/MS	1269	247.1	4374-62-3	188979		-0.00434799	0.822633	-4.29287	2.44995	HMDB00396	0.762111	2.22243	0.0515887	0.507928	-0.686047	0.876874	-0.804744	-4.29287	-1.12207	-0.449766	1.08103	2.56068	-0.144367	-0.802763	0.454106	-0.331724	-0.789312	-0.0220233	0.133648	-0.251178	-4.29287	-1.85946	-4.29287	-1.0342	-0.556254	0.151557	-4.29287	0.286269	0.4939	0.202543	-0.336768	0.0269451	-0.440945
X - 12117		193			33532	LC/MS (+)	1486	204.134				-0.28384	1.2275	-1.96037	2.7107		0.741045	-1.19954	0.0857795	0.181877	1.50551	1.2752	-0.807676	-0.908979	-0.631511	-0.550159	1.23797	2.86783	-1.27492	0.0306792	0.222355	-0.473814	0.676983	1.55417	0.031029	1.00495	1.15168	0.846516	-0.0435969	-0.100381	1.04084	0.302522	-0.270242	-0.870883	-0.430022	0.194472	-1.96037	-1.07261	0.258516
X - 16940		98			39523	LC/MS (-)	1694.1	204.981				-1.44155	1.98557	-0.812136	3.3234		0.722708	1.91329	-0.812136	1.06641	0.951714	0.0275234	-0.812136	0.055307	-0.812136	0.318481	-0.812136	-0.812136	0.824603	0.372662	0.720129	1.06793	-0.812136	0.373864	-0.812136	-0.812136	0.556326	2.90325	-0.812136	-0.812136	-0.812136	-0.812136	-0.812136	-0.812136	-0.812136	1.46607	-0.812136	-0.812136	-0.812136
gamma-glutamylphenylalanine	376	200	Peptide	Gamma-glutamyl Amino Acid	33422	LC/MS (+)	2846	295.129	7432-24-8	111299		-0.0435189	0.512112	-2.46709	1.80736	HMDB00594	0.31601	0.169383	-0.354266	-0.231346	0.0849794	1.21666	-0.814531	0.109547	-1.87195	-2.59994	-0.0272887	2.95873	-0.983604	-0.905621	-0.162828	-0.907868	-3.37928	-0.61789	-0.620954	-0.844581	-0.597421	-2.54143	-3.13805	0.487012	-1.74413	-1.76247	-0.965827	-0.420844	-1.21283	-1.4059	2.59795	2.41265	-1.67583
sphinganine	1470	191	Lipid	Sphingolipid Metabolism	17769	LC/MS (+)	5175	302.305	3102-56-5	3126	C00836	0.0390964	0.702349	-2.00315	2.58297	HMDB00269	2.60395	2.17886	-1.21716	-1.20893	-1.36517	4.89716	-0.8164	-0.231792	-0.900408	-0.161492	0.16301	1.34462	0.410103	-0.156491	0.902025	0.0461563	0.0491527	-0.48654	-1.3103	-1.20578	-1.1378	-0.409527	0.671327	-0.927947	-0.660664	-2.00315	0.0900952	0.781104	-2.00315	1.98001	0.515827	0.242559	1.80543
X - 12442		200			33884	LC/MS (-)	5286	223.171				-0.0517272	1.30078	-2.16701	2.28305		0.156263	0.192078	1.55928	-0.987263	0.0397662	2.10254	-0.821684	-0.592265	3.33939	2.29891	-1.07693	1.0767	-0.974292	-0.410236	-0.680573	-0.32417	0.142546	-1.14876	-1.51037	-0.540747	-0.740145	-0.77621	-0.582115	-1.17672	-0.769145	1.12299	0.485954	-1.66841	-0.0015583	1.45811	1.34385	0.693061	1.32715
X - 12231		121			33653	LC/MS (-)	4186	352.085				-1.41786	2.27165	-0.82402	2.3402		1.18697	0.123334	-0.82402	0.162488	-0.389075	-0.646623	-0.82402	0.624153	-0.201229	0.624153	0.497411	2.50892	1.50418	1.48243	1.07676	-0.156028	-0.82402	0.105355	-0.82402	0.355153	0.350479	1.68403	0.224586	-0.82402	-0.82402	0.613266	-0.82402	-0.82402	-0.82402	0.428254	-0.82402	-0.82402	1.055
3-hydroxybutyrate (BHBA)	1173	200	Lipid	Ketone Bodies	542	GC/MS	1203.5	116.9	625-72-9	441	C01089	0.691348	1.92103	-1.61955	3.67825	HMDB00357	-1.14517	1.65794	1.69019	-0.773925	-0.689133	-1.43614	-0.824319	-0.0824391	-0.254192	0.554038	-0.730056	0.739948	-0.429468	-0.908648	-1.06372	-1.34622	-0.76242	-0.838162	-0.0865622	-0.155437	-1.00309	-1.20734	-0.821806	-0.359884	-0.583475	0.990759	0.547591	-0.359884	-0.295339	0.746194	0.645888	1.00184	0.208442
X - 14193		111			36119	LC/MS (+)	1818	283.129				-0.927381	1.49526	-0.825732	2.4226		0.620213	-0.825732	-0.825732	2.60238	-0.825732	-0.825732	-0.825732	-0.287719	0.0371774	0.702703	0.14618	4.26872	3.33432	0.530006	-0.825732	-0.825732	-0.825732	-0.825732	1.29647	-0.273735	0.624669	1.30367	-0.825732	0.744217	0.752013	-0.0712636	3.13863	-0.384175	-0.825732	-0.825732	-0.825732	-0.825732	-0.825732
X - 12096		175			33511	LC/MS (+)	1578	174.124				-0.673173	1.64903	-1.61298	2.27133		0.502064	-1.5041	-0.516054	0.187182	1.57398	0.686476	-0.826701	-0.9781	-1.04735	-1.33501	0.901141	2.21678	-0.216057	0.466181	0.53856	0.905343	0.771609	1.02526	0.518747	0.564261	1.02644	0.797613	-0.324933	0.119855	0.403731	0.156232	-0.226726	-0.497205	0.487089	0.293874	0.0956826	0.450897	0.261396
hydroxybutyrylcarnitine*	1152	200	Lipid	Fatty Acid Metabolism(Acyl Carnitine)	43264	LC/MS (+)	1475	248.149		53481617		0.393631	1.64735	-1.50896	3.49528	HMDB13127	-1.23898	0.802944	1.6537	-1.19954	-1.27258	0.4026	-0.828814	-0.874174	-0.503801	-0.842708	-0.0663542	1.57205	-0.44648	-0.744023	0.283586	-1.18606	0.495949	-0.316793	0.805502	-0.475586	-0.110321	-1.18378	-0.570714	0.265642	-0.474934	0.956975	0.00623597	0.322469	-0.630829	0.970547	-0.4019	0.553465	-0.0580028
aspartylphenylalanine	442	198	Peptide	Dipeptide	22175	LC/MS (+)	2538	281.113	13433-09-5	93078		0.166404	1.13892	-2.50359	3.95631	HMDB00706	0.610933	0.0240537	-0.506512	-0.396969	-0.146106	2.59786	-0.832741	1.87684	0.703624	-0.286307	0.000568984	0.852379	1.78038	0.349691	0.977872	-0.0194334	-0.496131	-1.18923	-1.18973	-0.900347	0.923974	-0.216895	-2.50359	-1.47787	-0.861163	-0.0994015	-0.388202	-0.507369	-0.423216	0.680899	-0.205979	0.416973	-0.583849
docosapentaenoate (DPA; 22:5n3)	984	200	Lipid	Polyunsaturated Fatty Acid (n3 and n6)	32504	LC/MS (-)	5574	329.249	2234-74-4	6441454	C16513	-0.143874	0.989216	-2.64109	2.58441	HMDB01976	1.35019	1.2305	0.72091	-0.475416	1.09947	-1.83389	-0.832809	-0.70806	0.904363	1.70011	-0.975573	1.45697	-0.332894	0.0466212	0.311081	0.145442	0.683704	-2.11979	-3.26009	-0.0364988	-1.40417	-0.348023	-1.95522	-2.25294	0.162541	1.18546	0.0966724	-0.557584	0.145442	1.83202	1.83351	1.5516	0.667738
X - 12715		97			34375	LC/MS (+)	2067	281.113				-2.94178	2.43959	-0.834193	3.00951		-0.834193	-0.834193	-0.834193	-0.834193	0.0580088	1.72135	-0.834193	-0.834193	-0.834193	-0.834193	-0.834193	2.69399	-0.834193	-0.834193	-0.834193	0.864891	1.78209	1.92582	2.70524	2.84389	1.52367	2.42851	1.3741	3.29028	1.78396	-0.834193	0.943075	-0.834193	-0.834193	-0.834193	-0.834193	-0.834193	-0.285872
X - 17453		164			40282	LC/MS (+)	4000.6	591.317				-0.283445	2.23486	-1.63297	2.47804		0.566275	0.0331542	1.08752	-1.63297	0.312383	-1.63297	-0.834788	0.511203	1.05176	1.19386	1.21059	1.80718	-0.438196	0.702734	-0.2354	-0.949454	0.076623	0.616681	0.122474	-0.806942	-1.1253	0.0937864	-1.63297	0.0030922	-1.37559	-0.0393411	0.913112	0.671526	-0.375988	-0.67255	-1.63297	-0.527874	-1.10954
2-hydroxy-3-methylvalerate	255	103	Amino Acid	Leucine, Isoleucine and Valine Metabolism	36746	LC/MS (-)	1787	131.071	488-15-3	164623		-0.885382	1.41058	-1.09037	2.36427	HMDB00317	1.24929	-1.09037	0.780042	0.24935	-1.09037	1.87862	-0.838191	-1.09037	-1.09037	-1.09037	-1.09037	2.03143	-1.09037	0.503435	0.201195	-1.09037	-0.111376	-1.09037	-1.09037	-1.09037	-0.916185	-1.09037	-1.09037	-0.506251	-1.09037	-0.0523773	0.235052	0.656606	-1.09037	-1.09037	0.629403	0.627674	-1.09037
X - 15458		198			37706	LC/MS (+)	1820	302.196				0.521597	2.03201	-1.10071	3.52579		0.262362	0.309257	0.537175	0.98654	-0.346402	0.185146	-0.84011	0.604979	-0.42712	-0.709084	0.118724	-0.127003	0.741622	0.740891	-0.513989	-1.0535	-0.511927	-0.758271	-0.575858	-0.620279	-0.9104	-0.185938	0.668676	-0.548148	0.444073	0.455902	-0.53933	0.778443	0.629488	0.916093	1.22486	0.441825	0.478526
X - 11444		183			32761	LC/MS (-)	3983	541.265				-0.433245	1.49064	-2.49982	1.71945		0.447441	0.828132	0.471248	0.307862	1.16537	-2.49982	-0.841218	0.28883	-0.293601	-1.0977	0.579694	1.72079	0.370924	0.256613	0.146466	-0.353664	-0.277134	0.225131	-2.49982	0.200559	-0.58927	0.115199	-1.38635	-1.04773	-0.404377	0.501622	0.549848	0.299166	0.398766	1.09716	-0.196102	-0.024059	-1.6662
X - 11438		187			32755	LC/MS (-)	3092	241.144				-0.306207	2.00473	-1.9638	1.73404		1.32743	1.38064	0.307855	0.106101	0.243549	1.08698	-0.847882	-0.0651534	0.214151	0.0849842	0.273084	1.54571	1.43933	-0.280647	0.596415	-0.249464	-1.9638	-1.14881	-1.9638	0.241667	-0.865538	-0.245032	-0.633755	-1.9638	0.148549	0.203835	0.436312	-1.9638	0.754365	1.95258	0.67563	0.49902	-0.368646
X - 12252		108			33674	LC/MS (-)	1445	188.093				-0.522973	0.832984	-0.848607	3.25672		-0.00533162	2.67893	2.2504	0.808793	-0.848607	-0.574169	-0.848607	0.622808	-0.848607	-0.848607	0.317498	0.0834053	0.932736	0.878196	-0.848607	-0.848607	1.28358	-0.848607	1.4957	0.148059	-0.0461755	-0.848607	0.365819	-0.124629	-0.848607	-0.848607	-0.848607	0.408274	0.495284	1.19253	-0.848607	0.562544	-0.848607
trans-urocanate	57	200	Amino Acid	Histidine Metabolism	607	LC/MS (+)	1119	139.05	104-98-3	736715	C00785	0.0969515	1.19725	-1.53495	6.5987	HMDB00301	0.166475	0.409092	0.449804	-0.738657	-0.444356	-0.748662	-0.852874	-1.10803	-0.438147	-0.194167	-0.882714	-0.216289	0.15682	-1.30325	0.382668	0.623019	-0.640532	-1.14099	-0.226644	-1.5152	0.330857	0.518686	-1.2765	0.508062	-0.0995012	0.233513	0.225736	-0.0809784	-1.05575	0.0121841	-0.0856484	0.606801	1.11659
X - 11904		92			33249	LC/MS (-)	3612	226.018				-0.68463	1.70081	-0.853694	2.37346		1.29148	0.44055	-0.853694	0.970401	-0.853694	-0.853694	-0.853694	-0.853694	-0.853694	-0.853694	0.190311	-0.853694	-0.302339	-0.196428	-0.853694	1.91097	-0.853694	0.662375	-0.853694	-0.217305	-0.853694	-0.853694	-0.853694	-0.853694	-0.853694	-0.853694	-0.853694	0.65618	1.20698	0.42209	-0.250908	-0.853694	0.939665
2-eicosatrienoyl-GPC* (20:3)*	1365	200	Lipid	Lysolipid	35884	LC/MS (+)	5565	546.355				-0.0739027	0.809891	-1.94572	2.38716		-0.706075	0.493589	-0.921043	0.480422	-0.282007	1.12404	-0.85457	-0.429052	1.01142	1.38009	-0.435833	0.366875	-0.852203	-0.403521	0.427916	0.462467	0.461576	0.666718	-0.0890835	0.0912502	0.407479	-0.602114	-1.62322	0.646979	0.41787	0.527209	0.332029	0.0169746	0.636113	0.83669	-0.990537	0.308139	0.211441
X - 11540		200			32857	LC/MS (+)	5150	342.264				0.136288	1.54494	-2.26459	2.635		-0.260111	0.815195	0.737435	-1.27129	0.391334	0.999988	-0.854832	-0.562888	1.67169	0.13255	-0.0638112	1.24628	0.541164	-0.0882162	0.135374	-0.107149	-0.91806	-0.928044	-0.524108	-0.803529	-0.894524	-1.58413	-0.243633	-0.646309	-0.0660518	0.47801	0.453685	-0.897001	-0.417855	1.55268	1.35101	1.46103	0.518963
X - 18987		107			42387	LC/MS (+)	5411.6	399.249				-0.719671	0.815153	-0.856717	3.13904		0.879009	-0.856717	-0.856717	0.508296	-0.856717	-0.856717	-0.856717	-0.464873	-0.856717	-0.856717	-0.0423233	-0.856717	0.78924	-0.856717	-0.856717	0.788478	0.45441	-0.856717	-0.856717	-0.856717	-0.856717	-0.481483	-0.856717	-0.430484	-0.856717	-0.856717	-0.856717	0.603391	-0.856717	1.06381	3.53524	1.02892	1.10371
1-palmitoylplasmenylethanolamine*	1377	199	Lipid	Lysolipid	39270	LC/MS (-)	6153	436.283				0.163158	0.61717	-2.05617	2.36881		1.90331	1.49234	0.747785	-0.0885182	0.291132	1.43686	-0.85796	-1.22553	-0.00681873	-0.4344	-0.963275	1.39186	-0.381223	0.638367	1.05161	0.602004	-1.50088	-4.5766	-2.43325	-0.314273	-0.483821	-1.42926	-7.29218	-1.32794	-1.0785	0.0667776	-1.3384	-0.379597	1.04575	-7.29218	-0.265527	0.177803	-0.370959
valylphenylalanine	684	87	Peptide	Dipeptide	40688	LC/MS (+)	2790	265.155	3918-92-1	6993119;6993120		-2.89206	3.20225	-0.863926	2.31314		1.29478	-0.863926	-0.863926	2.65827	-0.863926	-0.863926	-0.863926	0.82348	0.268891	-0.863926	-0.863926	2.40027	2.65046	0.822063	-0.863926	0.757529	-0.863926	-0.863926	-0.863926	-0.863926	-0.863926	-0.863926	-0.863926	-0.863926	-0.863926	-0.863926	2.83098	-0.863926	-0.863926	-0.863926	0.540313	-0.863926	-0.863926
X - 17257		121			39965	LC/MS (+)	5616.7	254.247				-6.19319	5.65444	-0.865318	2.13068		1.03211	1.19509	1.09528	1.37113	-0.508855	-0.865318	-0.865318	-0.865318	-0.865318	-0.865318	-0.0815706	-0.865318	1.20558	1.03711	-0.865318	-0.865318	-0.865318	-0.865318	-0.865318	-0.865318	-0.865318	-0.865318	1.08988	-0.865318	1.06779	1.34113	-0.82019	1.30648	1.13015	2.20474	0.191248	0.461765	0.404904
X - 18770		110			42135	LC/MS (-)	3637.7	307.028				-0.913782	1.00927	-0.865407	2.06302		1.45792	-0.865407	-0.865407	1.54706	1.3016	-0.865407	-0.865407	-0.0795516	0.175356	-0.865407	0.980711	-0.865407	0.66446	0.114793	1.3827	1.15993	-0.865407	-0.865407	-0.865407	-0.865407	0.905386	-0.429669	-0.865407	-0.865407	-0.865407	1.62761	0.996931	-0.865407	0.733949	0.992483	-0.865407	0.837212	1.65753
gamma-glutamylalanine	366	200	Peptide	Gamma-glutamyl Amino Acid	37063	LC/MS (+)	1108	219.098	5875-41-2	440103		-0.108048	1.15427	-4.83473	1.61831		-0.482397	-0.828013	0.377849	0.0818725	0.580698	-1.11699	-0.865819	0.182773	-0.052154	-0.019135	0.292703	0.80313	-0.896635	-0.109531	-0.191425	0.0577759	-2.14573	-0.292381	-0.428367	-0.28972	-0.280182	-0.394163	-1.45257	0.189502	-0.985797	0.0936075	-0.248535	0.0153914	-0.314831	-0.475951	0.701283	0.511596	-0.46682
lysine	69	200	Amino Acid	Lysine Metabolism	1301	LC/MS (+)	603	147.113	56-87-1	5962	C00047	0.0638252	0.434744	-2.13499	2.07755	HMDB00182	-0.916565	0.595545	-0.951884	0.280242	-2.0123	0.422201	-0.869082	-2.55678	-3.28626	-3.43161	-0.365346	1.21566	2.05053	-0.710742	-0.41698	-0.146811	-2.90144	0.501472	0.557027	-1.09336	-0.146811	-1.77817	-4.18205	-0.0492843	-1.45394	-1.08569	-1.7508	-0.668872	-0.675609	-0.542627	-0.0853382	-0.0834591	-2.35558
X - 19411		200			42887	LC/MS (-)	1308	383.123				0.168438	0.632515	-2.34606	1.93711		-0.0362149	-1.46813	1.5419	-0.0949214	0.237317	-8.28521	-0.870846	-1.67738	-0.266299	-0.786794	0.181456	-1.58273	-1.18859	-1.48229	0.0713239	-0.632485	-1.47377	0.340915	-0.597376	-1.30278	-0.716893	-1.00029	-2.70615	1.72138	-0.840958	0.251392	1.15448	1.58019	1.29578	-0.242704	0.366263	0.0189542	-0.0490977
[truncated: 274 more rows]
[truncated: 157 more columns]

## Sheet: intraassay precision
analyte	BIEM-00001	BIEM-00002	BIEM-00003	BIEM-00004	BIEM-00005	BIEM-00006	count	mean	std	cv
1,2-propanediol	304416	316331	255908	178531	225252	238166	6	253101	51378	0.202994
[truncated: 963 more rows]
